# Supplementary material for: Cationic crosslinked carbon dots-adjuvanted intranasal vaccine induces protective immunity against Omicron-included SARS-CoV-2 variants
Source: Nat Commun. 2023 May 9;14:2678. doi: 10.1038/s41467-023-38066-8 (PMC10169129; doi:10.1038/s41467-023-38066-8)
Supplement: Supplementary file 4 — Source Data [file 41467_2023_38066_MOESM4_ESM.xlsx]

## Sheet: Figure1
Figure 1b	Wavelength	Intensity				Figure 1c																													Figure 1e	Volume	pH				Figure 1f	CCD	RBD-HR	5：1	10：1	30：1
		PEI 1.8kDa	CD-1.8k	CCD			Name			Name		O 1s	O 1s	O 1s				Name		N 1s	N 1s				Name		C-C	C-N	C-O	C=N	C=O						CCD	CD-1.8K	PEI 1.8K	NaCl		34.4	-4.32	13.8	19.5	18.5
	399.995	38.453	83.0762	106.921			Position			Position		529.93	532.16	531.14				Position		400.02	398.05				Position		283.37	284.21	284.8	285.69	287.76					0	2.02	2	2.01	2.02		34.6	-6.33	16.8	20.8	20.6
	400.236	38.4781	83.1063	106.93			FWHM			FWHM		1.17	1.37	1.27				FWHM		1.67	1.57				FWHM		1.09	1.11	1.14	1.79	1.19					40	2.04	2.02	2.04	2.05		37.4	-8.33	18.7	19.6	22.4
	400.477	38.5032	83.1369	106.94			Area			Area		2580.92	1631.46	5055.77				Area		7160.47	5752.25				Area		1703.73	5861.78	9064.55	4186.06	485.65					80	2.08	2.05	2.07	2.09
	400.718	38.5281	83.1679	106.95			Lineshape			Lineshape		SGL(10)	SGL(10)	SGL(10)				Lineshape		SGL(10)	SGL(10)				Lineshape		SGL(10)	SGL(10)	SGL(10)	SGL(10)	SGL(10)					120	2.11	2.08	2.12	2.12	Figure 1g	Group	Size			PDI
	400.959	38.5527	83.199	106.962																																160	2.15	2.12	2.16	2.16		CCD	425	761	606.8	0.663	0.812	0.634
	401.201	38.5767	83.2302	106.973			B.E.	Cycle 0:wide/2:CPS		B.E.	Cycle 0:O 1s/5:CPS	O 1s/5:O 1s	O 1s/5:O 1s	O 1s/5:O 1s	Background	Envelope		B.E.	Cycle 0:N 1s/6:CPS	N 1s/6:N 1s	N 1s/6:N 1s	Background	Envelope		B.E.	Cycle 0:C 1s/7:CPS	C 1s/7:C-C	C 1s/7:C-N	C 1s/7:C-O	C 1s/7:C=N	C 1s/7:C=O	Background	Envelope			200	2.2	2.15	2.2	2.2		5:1	93.7	150.3	117.3	0.203	0.194	0.158
	401.442	38.6005	83.2615	106.986			1201.64	19735		540.774	2183.33	2183.91	2184.01	2184.9	2183.33	2186.16		410.774	2086.67	2089.01	2087.92	2086.67	2090.26		295.774	1313.33	1313.61	1314.43	1315.27	1315.01	1313.54	1313.33	1318.52			240	2.24	2.19	2.25	2.25		10:1	43.67	55.87	85.12	0.185	0.101	0.149
	401.683	38.624	83.2929	106.998			1200.64	20235		540.724	2263.33	2263.92	2264.02	2264.91	2263.33	2266.19		410.724	1973.33	1975.7	1974.59	1973.33	1976.96		295.724	1326.67	1326.94	1327.77	1328.62	1328.36	1326.87	1326.67	1331.9			280	2.29	2.23	2.3	2.31		30:1	26.4	18.75	21.38	0.096	0.107	0.098
	401.924	38.6473	83.3246	107.012			1199.64	19810		540.674	2240	2240.59	2240.7	2241.6	2240	2242.88		410.674	2066.67	2069.05	2067.93	2066.67	2070.32		295.674	1253.33	1253.61	1254.45	1255.31	1255.05	1253.54	1253.33	1258.62			320	2.34	2.27	2.36	2.37
	402.165	38.6704	83.3564	107.025			1198.64	20115		540.624	2303.33	2303.93	2304.04	2304.95	2303.33	2306.24		410.624	1980	1982.41	1981.28	1980	1983.68		295.624	1256.67	1256.94	1257.79	1258.66	1258.4	1256.88	1256.67	1262			360	2.39	2.32	2.42	2.44	Figure 1h	Group	2.5:1	5:1	10:1	30:1
	402.406	38.693	83.3882	107.038			1197.64	20495		540.574	2280	2280.6	2280.71	2281.63	2280	2282.94		410.574	2066.67	2069.09	2067.95	2066.67	2070.38		295.574	1250	1250.28	1251.13	1252.01	1251.75	1250.21	1250	1255.39			400	2.46	2.37	2.49	2.51			79.5	89.5	98.6	98.5
	402.647	38.7147	83.4197	107.05			1196.64	20300		540.524	2380	2380.6	2380.72	2381.65	2380	2382.97		410.524	2066.67	2069.11	2067.97	2066.67	2070.41		295.524	1320	1320.28	1321.14	1322.03	1321.77	1320.22	1320	1325.44			440	2.53	2.42	2.58	2.56			68.7	92.3	99.7	97.6
	402.888	38.7354	83.4505	107.062			1195.64	19940		540.474	2246.67	2247.28	2247.39	2248.33	2246.67	2249.66		410.474	2146.67	2149.14	2147.98	2146.67	2150.45		295.474	1316.67	1316.95	1317.82	1318.71	1318.45	1316.89	1316.67	1322.15			480	2.63	2.49	2.68	2.72			82.3	91.6	95.4	99.3
	403.129	38.755	83.4804	107.073			1194.64	20085		540.424	2070	2070.61	2070.73	2071.68	2070	2073.03		410.424	2073.33	2075.82	2074.66	2073.33	2077.15		295.424	1356.67	1356.95	1357.83	1358.73	1358.47	1356.89	1356.67	1362.2			520	2.75	2.56	2.81	2.88
	403.371	38.7736	83.5092	107.083			1193.64	20100		540.374	2170	2170.62	2170.74	2171.7	2170	2173.06		410.374	1933.33	1935.85	1934.67	1933.33	1937.18		295.374	1310	1310.29	1311.17	1312.08	1311.82	1310.23	1310	1315.59			560	2.88	2.65	2.98	3.13
	403.612	38.7914	83.5371	107.093			1192.64	20055		540.324	2133.33	2133.96	2134.08	2135.05	2133.33	2136.43		410.324	1866.67	1869.2	1868.02	1866.67	1870.55		295.324	1256.67	1256.96	1257.85	1258.77	1258.5	1256.9	1256.67	1262.3			600	3.08	2.77	3.23	3.68
	403.853	38.8086	83.564	107.102			1191.64	19815		540.274	2186.67	2187.3	2187.43	2188.4	2186.67	2189.8		410.274	1973.33	1975.89	1974.69	1973.33	1977.25		295.274	1273.33	1273.63	1274.53	1275.45	1275.19	1273.57	1273.33	1279.02			640	3.39	2.91	3.65	5.77
	404.094	38.8254	83.5901	107.111			1190.64	20220		540.224	2206.67	2207.31	2207.44	2208.41	2206.67	2209.83		410.224	1886.67	1889.24	1888.04	1886.67	1890.62		295.224	1183.33	1183.63	1184.54	1185.47	1185.2	1183.57	1183.33	1189.08			680	3.96	3.06	4.42	8.99
	404.335	38.8417	83.6156	107.12			1189.64	20630		540.174	2096.67	2097.32	2097.45	2098.43	2096.67	2099.87		410.174	2086.67	2089.26	2088.05	2086.67	2090.65		295.174	1290	1290.3	1291.22	1292.15	1291.89	1290.24	1290	1295.8			720	4.91	3.31	5.46	10.11
	404.576	38.8575	83.6405	107.128			1188.64	20320		540.124	2220	2220.66	2220.8	2221.78	2220	2223.23		410.124	1986.67	1989.28	1988.07	1986.67	1990.68		295.124	1246.67	1246.97	1247.9	1248.84	1248.57	1246.91	1246.67	1252.52			760	5.67	3.73	6.03	10.52
	404.817	38.8728	83.6652	107.136			1187.64	20075		540.074	2233.33	2234	2234.14	2235.13	2233.33	2236.6		410.074	1973.33	1975.97	1974.74	1973.33	1977.38		295.074	1300	1300.31	1301.24	1302.19	1301.92	1300.24	1300	1305.91			800	6.17	4.44	6.64	10.76
	405.058	38.8878	83.69	107.143			1186.64	20655		540.024	2360	2360.67	2360.82	2361.82	2360	2363.31		410.024	2020	2022.66	2021.42	2020	2024.09		295.024	1313.33	1313.64	1314.59	1315.55	1315.28	1313.58	1313.33	1319.3			840	6.7	5.46	7.23	10.93
	405.299	38.9027	83.7156	107.151			1185.64	20610		539.974	2316.67	2317.34	2317.5	2318.51	2316.67	2320.02		409.974	1906.67	1909.36	1908.1	1906.67	1910.8		294.974	1223.33	1223.64	1224.6	1225.57	1225.29	1223.58	1223.33	1229.36			880	7.3	6.13	7.77	11.06
	405.54	38.9182	83.7426	107.159			1184.64	20300		539.924	2226.67	2227.35	2227.51	2228.53	2226.67	2230.06		409.924	1926.67	1929.4	1928.12	1926.67	1930.85		294.924	1220	1220.31	1221.28	1222.27	1221.98	1220.25	1220	1226.09			920	7.84	6.68	8.19
	405.782	38.935	83.7719	107.168			1183.64	20475		539.874	2253.33	2254.02	2254.19	2255.23	2253.33	2256.77		409.874	2093.33	2096.1	2094.79	2093.33	2097.56		294.874	1240	1240.32	1241.29	1242.29	1241.99	1240.26	1240	1246.15			960	8.26	7.29	8.53
	406.023	38.9537	83.8042	107.179			1182.64	20400		539.824	2233.33	2234.03	2234.2	2235.25	2233.33	2236.82		409.824	2086.67	2089.47	2088.14	2086.67	2090.94		294.824	1230	1230.32	1231.3	1232.32	1232.01	1230.26	1230	1236.21			1000	8.65	7.85	8.85
	406.264	38.9749	83.8399	107.19			1181.64	20750		539.774	2320	2320.7	2320.88	2321.94	2320	2323.53		409.774	1833.33	1836.17	1834.82	1833.33	1837.65		294.774	1293.33	1293.65	1294.65	1295.68	1295.36	1293.6	1293.33	1299.61			1040	9	8.32	9.11
	406.505	38.9985	83.879	107.203			1180.64	20825		539.724	2156.67	2157.38	2157.56	2158.64	2156.67	2160.24		409.724	1906.67	1909.54	1908.16	1906.67	1911.03		294.724	1240	1240.33	1241.33	1242.37	1242.05	1240.27	1240	1246.34			1080	9.26	8.72	9.34
	406.746	39.0235	83.9202	107.217			1179.64	20590		539.674	2313.33	2314.05	2314.24	2315.33	2313.33	2316.95		409.674	1720	1722.9	1721.51	1720	1724.41		294.674	1310	1310.33	1311.34	1312.39	1312.07	1310.27	1310	1316.4			1120	9.5	9.05	9.54
	406.987	39.048	83.9613	107.231			1178.64	20445		539.624	2233.33	2234.06	2234.25	2235.35	2233.33	2236.99		409.624	1993.33	1996.27	1994.86	1993.33	1997.8		294.624	1266.67	1267	1268.02	1269.09	1268.75	1266.94	1266.67	1273.13			1160	9.69	9.36	9.73
	407.228	39.0693	83.9998	107.244			1177.64	20885		539.574	2173.33	2174.07	2174.26	2175.38	2173.33	2177.04		409.574	1780	1782.97	1781.54	1780	1784.51		294.574	1150	1150.33	1151.37	1152.44	1152.11	1150.28	1150	1156.54			1200	9.87	9.63	9.91
	407.469	39.0848	84.0332	107.256			1176.64	20955		539.524	2220	2220.74	2220.94	2222.07	2220	2223.75		409.524	2033.33	2036.34	2034.88	2033.33	2037.89		294.524	1160	1160.34	1161.38	1162.47	1162.13	1160.29	1160	1166.6			1240	10.01	9.85	10.05
	407.71	39.0926	84.0599	107.265			1175.64	20790		539.474	2250	2250.74	2250.95	2252.1	2250	2253.79		409.474	1973.33	1976.38	1974.89	1973.33	1977.94		294.474	1136.67	1137.01	1138.06	1139.16	1138.82	1136.96	1136.67	1143.34			1280	10.16	10.07	10.2
	407.952	39.0917	84.0791	107.271			1174.64	20865		539.424	2230	2230.75	2230.96	2232.12	2230	2233.84		409.424	1766.67	1769.74	1768.24	1766.67	1771.32		294.424	1140	1140.34	1141.4	1142.52	1142.18	1140.3	1140	1146.74			1320	10.28	10.28	10.32
	408.193	39.0821	84.0908	107.274			1173.64	20870		539.374	2250	2250.76	2250.97	2252.15	2250	2253.88		409.374	1846.67	1849.78	1848.25	1846.67	1851.36		294.374	1153.33	1153.68	1154.75	1155.88	1155.54	1153.63	1153.33	1160.15			1360	10.4	10.49	10.44
	408.434	39.0645	84.0953	107.274			1172.64	20585		539.324	2193.33	2194.1	2194.32	2195.51	2193.33	2197.26		409.324	1640	1643.15	1641.6	1640	1644.74		294.324	1263.33	1263.68	1264.76	1265.9	1265.56	1263.64	1263.33	1270.22			1400	10.51	10.68	10.56
	408.675	39.0398	84.0933	107.271			1171.64	20975		539.274	2120	2120.77	2121	2122.2	2120	2123.97		409.274	1933.33	1936.51	1934.94	1933.33	1938.12		294.274	1153.33	1153.68	1154.77	1155.93	1155.59	1153.64	1153.33	1160.29			1440	10.56	10.83	10.66
	408.916	39.0091	84.0858	107.264			1170.64	20595		539.224	2283.33	2284.12	2284.34	2285.56	2283.33	2287.35		409.224	1853.33	1856.55	1854.95	1853.33	1858.17		294.224	1243.33	1243.69	1244.79	1245.95	1245.62	1243.65	1243.33	1250.36			1480	10.64	10.97	10.75
	409.157	38.9736	84.074	107.256			1169.64	20800		539.174	2333.33	2334.13	2334.35	2335.58	2333.33	2337.4		409.174	1960	1963.25	1961.63	1960	1964.88		294.174	1263.33	1263.69	1264.8	1265.98	1265.64	1263.65	1263.33	1270.44			1520	10.72	11.08	10.85
	409.398	38.9345	84.0588	107.246			1168.64	21060		539.124	2283.33	2284.14	2284.36	2285.61	2283.33	2287.45		409.124	1933.33	1936.62	1934.98	1933.33	1938.27		294.124	1226.67	1227.03	1228.15	1229.34	1229	1226.99	1226.67	1233.85			1560	10.77		10.94
	409.639	38.8924	84.0413	107.234			1167.64	21270		539.074	2250	2250.81	2251.04	2252.3	2250	2254.16		409.074	2000	2003.32	2001.66	2000	2004.98		294.074	1053.33	1053.7	1054.84	1056.03	1055.7	1053.66	1053.33	1060.59			1600	10.83		11.02
	409.88	38.8481	84.0222	107.222			1166.64	21480		539.024	2316.67	2317.49	2317.72	2318.99	2316.67	2320.87		409.024	1860	1863.35	1861.67	1860	1865.03		294.024	1190	1190.37	1191.52	1192.72	1192.39	1190.33	1190	1197.34			1640	10.88
	410.122	38.8019	84.0022	107.209			1165.64	21030		538.974	2343.33	2344.17	2344.4	2345.69	2343.33	2347.59		408.974	1853.33	1856.72	1855.03	1853.33	1858.41		293.974	1223.33	1223.71	1224.87	1226.08	1225.75	1223.67	1223.33	1230.75			1680	10.93
	410.363	38.7543	83.9816	107.196			1164.64	20890		538.924	2236.67	2237.51	2237.75	2239.05	2236.67	2240.97		408.924	1853.33	1856.76	1855.04	1853.33	1858.47		293.924	1246.67	1247.04	1248.22	1249.44	1249.12	1247.01	1246.67	1254.17			1720	10.99
	410.604	38.7055	83.9606	107.183			1163.64	21285		538.874	2190	2190.85	2191.1	2192.4	2190	2194.36		408.874	2040	2043.46	2041.73	2040	2045.19		293.874	1196.67	1197.05	1198.24	1199.48	1199.15	1197.01	1196.67	1204.26			1760
	410.845	38.6557	83.9392	107.171			1162.64	21575		538.824	2156.67	2157.53	2157.78	2159.1	2156.67	2161.08		408.824	2093.33	2096.83	2095.08	2093.33	2098.57		293.824	1146.67	1147.05	1148.26	1149.52	1149.18	1147.02	1146.67	1154.35			1800
	411.086	38.6049	83.9169	107.158			1161.64	21390		538.774	2106.67	2107.54	2107.8	2109.12	2106.67	2111.13		408.774	1913.33	1916.86	1915.1	1913.33	1918.63		293.774	1173.33	1173.72	1174.94	1176.22	1175.87	1173.69	1173.33	1181.11			1840
	411.327	38.5531	83.8932	107.145			1160.64	21140		538.724	2190	2190.89	2191.15	2192.49	2190	2194.53		408.724	2000	2003.56	2001.79	2000	2005.35		293.724	1136.67	1137.06	1138.29	1139.59	1139.24	1137.03	1136.67	1144.54			1880
	411.568	38.5002	83.8674	107.133			1159.64	21015		538.674	2233.33	2234.23	2234.5	2235.87	2233.33	2237.93		408.674	2026.67	2030.26	2028.47	2026.67	2032.07		293.674	1236.67	1237.06	1238.31	1239.63	1239.27	1237.03	1236.67	1244.64			1920
	411.809	38.446	83.8389	107.119			1158.64	21235		538.624	2296.67	2297.57	2297.85	2299.24	2296.67	2301.34		408.624	1966.67	1970.3	1968.49	1966.67	1972.12		293.624	1216.67	1217.07	1218.33	1219.66	1219.3	1217.04	1216.67	1224.73			1960
	412.05	38.3903	83.8076	107.105			1157.64	21380		538.574	2290	2290.91	2291.2	2292.62	2290	2294.74		408.574	1833.33	1837	1835.18	1833.33	1838.84		293.574	1190	1190.4	1191.68	1193.03	1192.67	1190.38	1190	1198.16			2000
	412.291	38.3349	83.7753	107.089			1156.64	21335		538.524	2363.33	2364.26	2364.56	2365.99	2363.33	2368.14		408.524	2080	2083.7	2081.86	2080	2085.57		293.524	1200	1200.41	1201.69	1203.07	1202.7	1200.39	1200	1208.26			2040
	412.533	38.2802	83.7428	107.073			1155.64	21460		538.474	2246.67	2247.6	2247.91	2249.37	2246.67	2251.55		408.474	2113.33	2117.07	2115.22	2113.33	2118.95		293.474	1153.33	1153.74	1155.05	1156.44	1156.07	1153.73	1153.33	1161.69			2080
	412.774	38.2273	83.7111	107.057			1154.64	21515		538.424	2256.67	2257.61	2257.93	2259.41	2256.67	2261.62		408.424	1993.33	1997.1	1995.23	1993.33	1999.01		293.424	1153.33	1153.75	1155.06	1156.48	1156.11	1153.73	1153.33	1161.79			2120
	413.015	38.177	83.6812	107.042			1153.64	21430		538.374	2136.67	2137.62	2137.95	2139.45	2136.67	2141.69		408.374	2066.67	2070.47	2068.59	2066.67	2072.39		293.374	1203.33	1203.75	1205.08	1206.52	1206.14	1203.74	1203.33	1211.89			2160
	413.256	38.1296	83.6541	107.028			1152.64	20925		538.324	2283.33	2284.3	2284.64	2286.16	2283.33	2288.43		408.324	1873.33	1877.18	1875.27	1873.33	1879.12		293.324	1313.33	1313.75	1315.1	1316.55	1316.18	1313.75	1313.33	1322			2200
	413.497	38.085	83.6298	107.015			1151.64	21410		538.274	2223.33	2224.31	2224.66	2226.21	2223.33	2228.51		408.274	1873.33	1877.23	1875.29	1873.33	1879.19		293.274	1230	1230.42	1231.78	1233.26	1232.88	1230.42	1230	1238.77			2240
	413.738	38.0423	83.6079	107.003			1150.64	21530		538.224	2220	2220.99	2221.35	2222.91	2220	2225.25		408.224	2046.67	2050.61	2048.64	2046.67	2052.59		293.224	1186.67	1187.1	1188.47	1189.96	1189.59	1187.1	1186.67	1195.54			2280
	413.979	38.0006	83.5873	106.991			1149.64	21535		538.174	2136.67	2137.66	2138.04	2139.62	2136.67	2141.99		408.174	1920	1923.99	1922	1920	1925.99		293.174	1163.33	1163.77	1165.15	1166.66	1166.29	1163.77	1163.33	1172.31			2320
	414.22	37.9591	83.5669	106.979			1148.64	21615		538.124	2140	2141.01	2141.39	2143	2140	2145.4		408.124	1866.67	1870.7	1868.68	1866.67	1872.72		293.124	1070	1070.44	1071.83	1073.37	1073	1070.45	1070	1079.08			2360
	414.461	37.9173	83.5461	106.966			1147.64	21555		538.074	2243.33	2244.35	2244.75	2246.38	2243.33	2248.81		408.074	1733.33	1737.42	1735.37	1733.33	1739.46		293.074	1170	1170.44	1171.86	1173.4	1173.04	1170.45	1170	1179.19			2400
	414.703	37.8757	83.5249	106.953			1146.64	21760		538.024	2180	2181.04	2181.44	2183.08	2180	2185.56		408.024	1753.33	1757.47	1755.39	1753.33	1759.53		293.024	1130	1130.45	1131.88	1133.44	1133.08	1130.46	1130	1139.31			2440
	414.944	37.8348	83.5037	106.939			1145.64	21295		537.974	2333.33	2334.38	2334.8	2336.46	2333.33	2338.97		407.974	2080	2084.19	2082.07	2080	2086.26		292.974	1113.33	1113.79	1115.24	1116.81	1116.45	1113.81	1113.33	1122.76			2480
	415.185	37.7955	83.4835	106.926			1144.64	21790		537.924	2293.33	2294.4	2294.82	2296.5	2293.33	2299.06		407.924	1933.33	1937.58	1935.43	1933.33	1939.67		292.924	1146.67	1147.12	1148.6	1150.18	1149.83	1147.15	1146.67	1156.21
	415.426	37.7581	83.4651	106.912			1143.64	21555		537.874	2310	2311.08	2311.51	2313.21	2310	2315.81		407.874	1913.33	1917.63	1915.44	1913.33	1919.74		292.874	1156.67	1157.13	1158.62	1160.22	1159.87	1157.16	1156.67	1166.34
	415.667	37.7227	83.4488	106.9			1142.64	22240		537.824	2110	2111.1	2111.54	2113.25	2110	2115.89		407.824	1953.33	1957.68	1955.46	1953.33	1959.82		292.824	1133.33	1133.8	1135.32	1136.92	1136.59	1133.83	1133.33	1143.12
	415.908	37.6889	83.4343	106.888			1141.64	22885		537.774	2240	2241.11	2241.57	2243.3	2240	2245.98		407.774	2020	2024.41	2022.15	2020	2026.56		292.774	1113.33	1113.81	1115.34	1116.96	1116.63	1113.84	1113.33	1123.25
	416.149	37.6561	83.421	106.875			1140.64	21955		537.724	2170	2171.13	2171.6	2173.34	2170	2176.06		407.724	1966.67	1971.13	1968.84	1966.67	1973.3		292.724	1110	1110.48	1112.03	1113.69	1113.34	1110.52	1110	1120.06
	416.39	37.6237	83.4081	106.863			1139.64	22060		537.674	2086.67	2087.81	2088.29	2090.05	2086.67	2092.81		407.674	1953.33	1957.86	1955.52	1953.33	1960.04		292.674	1113.33	1113.82	1115.39	1117.08	1116.72	1113.86	1113.33	1123.54
	416.631	37.5918	83.3953	106.85			1138.64	22350		537.624	2246.67	2247.83	2248.32	2250.09	2246.67	2252.9		407.624	2113.33	2117.91	2115.54	2113.33	2120.12		292.624	1080	1080.49	1082.08	1083.8	1083.44	1080.54	1080	1090.35
	416.872	37.5605	83.3822	106.836			1137.64	22445		537.574	2160	2161.17	2161.68	2163.46	2160	2166.32		407.574	2000	2004.64	2002.23	2000	2006.87		292.574	1100	1100.49	1102.11	1103.86	1103.49	1100.55	1100	1110.5
	417.114	37.53	83.3692	106.823			1136.64	22445		537.524	2150	2151.19	2151.72	2153.51	2150	2156.41		407.524	1953.33	1958.04	1955.58	1953.33	1960.28		292.524	1146.67	1147.17	1148.8	1150.58	1150.2	1147.23	1146.67	1157.32
	417.355	37.5006	83.3563	106.809			1135.64	22010		537.474	2213.33	2214.54	2215.08	2216.89	2213.33	2219.84		407.474	1780	1784.77	1782.26	1780	1787.03		292.474	1030	1030.51	1032.16	1033.97	1033.59	1030.58	1030	1040.8
	417.596	37.4721	83.3439	106.795			1134.64	22375		537.424	2196.67	2197.89	2198.45	2200.28	2196.67	2203.28		407.424	1926.67	1931.49	1928.96	1926.67	1933.79		292.424	1026.67	1027.18	1028.85	1030.69	1030.31	1027.25	1026.67	1037.62
	417.837	37.4444	83.3318	106.782			1133.64	22075		537.374	2136.67	2137.9	2138.48	2140.33	2136.67	2143.38		407.374	1766.67	1771.56	1768.99	1766.67	1773.88		292.374	1106.67	1107.18	1108.88	1110.75	1110.36	1107.27	1106.67	1117.77
	418.078	37.4171	83.32	106.768			1132.64	22340		537.324	2190	2191.25	2191.85	2193.72	2190	2196.82		407.324	1840	1844.96	1842.36	1840	1847.32		292.324	1086.67	1087.19	1088.9	1090.81	1090.42	1087.28	1086.67	1097.93
	418.319	37.3902	83.3084	106.754			1131.64	21935		537.274	2300	2301.27	2301.88	2303.78	2300	2306.94		407.274	1846.67	1851.69	1849.05	1846.67	1854.08		292.274	1103.33	1103.86	1105.59	1107.53	1107.14	1103.96	1103.33	1114.75
	418.56	37.3639	83.2974	106.74			1130.64	22310		537.224	2243.33	2244.61	2245.25	2247.18	2243.33	2250.38		407.224	1886.67	1891.76	1889.09	1886.67	1894.18		292.224	1110	1110.53	1112.28	1114.26	1113.86	1110.64	1110	1121.58
	418.801	37.3388	83.2874	106.727			1129.64	22345		537.174	2283.33	2284.63	2285.29	2287.24	2283.33	2290.5		407.174	1853.33	1858.5	1855.78	1853.33	1860.95		292.174	1203.33	1203.87	1205.64	1207.64	1207.26	1203.99	1203.33	1215.07
	419.042	37.3154	83.2791	106.714			1128.64	22650		537.124	2206.67	2207.98	2208.66	2210.64	2206.67	2213.95		407.124	1786.67	1791.91	1789.15	1786.67	1794.39		292.124	1083.33	1083.88	1085.67	1087.7	1087.32	1084	1083.33	1095.23
	419.284	37.2939	83.2728	106.703			1127.64	22710		537.074	2240	2241.33	2242.04	2244.04	2240	2247.41		407.074	1766.67	1771.98	1769.18	1766.67	1774.49		292.074	1236.67	1237.21	1239.03	1241.09	1240.71	1237.35	1236.67	1248.73
	419.525	37.2741	83.2685	106.692			1126.64	22360		537.024	2160	2161.34	2162.08	2164.11	2160	2167.53		407.024	1933.33	1938.72	1935.88	1933.33	1941.27		292.024	1176.67	1177.22	1179.05	1181.15	1180.77	1177.37	1176.67	1188.9
	419.766	37.2557	83.2656	106.683			1125.64	22750		536.974	2223.33	2224.69	2225.45	2227.51	2223.33	2230.99		406.974	1846.67	1852.13	1849.24	1846.67	1854.71		291.974	1110	1110.56	1112.41	1114.54	1114.17	1110.72	1110	1122.41
	420.007	37.2377	83.2635	106.674			1124.64	22830		536.924	2180	2181.38	2182.16	2184.25	2180	2187.8		406.924	1653.33	1658.88	1655.94	1653.33	1661.48		291.924	1136.67	1137.24	1139.12	1141.26	1140.9	1137.4	1136.67	1149.26
	420.248	37.2198	83.2613	106.667			1123.64	23220		536.874	2076.67	2078.07	2078.88	2080.99	2076.67	2084.61		406.874	1820	1825.62	1822.64	1820	1828.26		291.874	1160	1160.58	1162.49	1164.65	1164.3	1160.75	1160	1172.78
	420.489	37.2017	83.2585	106.66			1122.64	22640		536.824	2083.33	2084.76	2085.59	2087.73	2083.33	2091.42		406.824	1760	1765.7	1762.67	1760	1768.38		291.824	1140	1140.59	1142.53	1144.71	1144.37	1140.77	1140	1152.97
	420.73	37.1838	83.2551	106.655			1121.64	22475		536.774	2100	2101.46	2102.31	2104.48	2100	2108.24		406.774	1820	1825.79	1822.7	1820	1828.49		291.774	1183.33	1183.93	1185.9	1188.1	1187.78	1184.12	1183.33	1196.5
	420.971	37.1665	83.2511	106.651			1120.64	22615		536.724	2203.33	2204.82	2205.69	2207.89	2203.33	2211.73		406.724	1760	1765.87	1762.73	1760	1768.61		291.724	1150	1150.6	1152.61	1154.82	1154.52	1150.81	1150	1163.36
	421.212	37.1503	83.2469	106.647			1119.64	22865		536.674	2440	2441.51	2442.41	2444.64	2440	2448.55		406.674	1793.33	1799.29	1796.1	1793.33	1802.06		291.674	1143.33	1143.94	1145.98	1148.21	1147.92	1144.16	1143.33	1156.89
	421.453	37.1354	83.243	106.643			1118.64	22780		536.624	2070	2071.53	2072.46	2074.72	2070	2078.72		406.624	1986.67	1992.72	1989.46	1986.67	1995.51		291.624	1076.67	1077.28	1079.35	1081.62	1081.33	1077.52	1076.67	1090.44
	421.695	37.122	83.2393	106.639			1117.64	22480		536.574	2136.67	2138.22	2139.18	2141.47	2136.67	2145.55		406.574	1880	1886.14	1882.83	1880	1888.97		291.574	1170	1170.62	1172.72	1175.05	1174.74	1170.87	1170	1184.01
	421.936	37.1099	83.236	106.635			1116.64	22285		536.524	2066.67	2068.25	2069.24	2071.56	2066.67	2075.72		406.524	1853.33	1859.57	1856.19	1853.33	1862.43		291.524	1136.67	1137.3	1139.43	1141.81	1141.49	1137.56	1136.67	1150.92
	422.177	37.0991	83.233	106.631			1115.64	23245		536.474	2196.67	2198.28	2199.3	2201.66	2196.67	2205.89		406.474	1840	1846.33	1842.89	1840	1849.22		291.474	1066.67	1067.31	1069.47	1071.9	1071.57	1067.58	1066.67	1081.17
	422.418	37.0897	83.2305	106.627			1114.64	22540		536.424	2173.33	2174.97	2176.02	2178.41	2173.33	2182.74		406.424	1713.33	1719.76	1716.26	1713.33	1722.68		291.424	1000	1000.65	1002.84	1005.33	1004.99	1000.94	1000	1014.75
	422.659	37.0817	83.2286	106.624			1113.64	22800		536.374	2086.67	2088.33	2089.42	2091.84	2086.67	2096.26		406.374	1960	1966.53	1962.95	1960	1969.48		291.374	1043.33	1043.99	1046.21	1048.75	1048.41	1044.3	1043.33	1058.33
	422.9	37.0754	83.2277	106.622			1112.64	23145		536.324	2220	2221.68	2222.82	2225.28	2220	2229.78		406.324	1853.33	1859.96	1856.32	1853.33	1862.95		291.324	1106.67	1107.33	1109.59	1112.18	1111.83	1107.66	1106.67	1121.92
	423.141	37.0706	83.2278	106.622			1111.64	23560		536.274	2306.67	2308.38	2309.55	2312.05	2306.67	2316.64		406.274	1873.33	1880.07	1876.35	1873.33	1883.09		291.274	1020	1020.67	1022.96	1025.61	1025.25	1021.02	1020	1035.51
	423.382	37.0674	83.229	106.623			1110.64	23450		536.224	2243.33	2245.07	2246.29	2248.82	2243.33	2253.51		406.224	1766.67	1773.51	1769.72	1766.67	1776.56		291.224	1036.67	1037.34	1039.66	1042.37	1042.01	1037.72	1036.67	1052.44
	423.623	37.0653	83.231	106.625			1109.64	23090		536.174	2213.33	2215.09	2216.36	2218.92	2213.33	2223.71		406.174	1946.67	1953.62	1949.75	1946.67	1956.7		291.174	1030	1030.68	1033.04	1035.8	1035.44	1031.08	1030	1046.04
	423.865	37.064	83.2335	106.628			1108.64	23295		536.124	2173.33	2175.12	2176.43	2179.03	2173.33	2183.92		406.124	1840	1847.06	1843.11	1840	1850.18		291.124	1016.67	1017.36	1019.74	1022.56	1022.21	1017.78	1016.67	1032.97
	424.106	37.0633	83.2362	106.63			1107.64	22360		536.074	2196.67	2198.48	2199.84	2202.48	2196.67	2207.47		406.074	2040	2047.18	2043.14	2040	2050.32		291.074	1033.33	1034.03	1036.45	1039.32	1038.97	1034.48	1033.33	1049.91
	424.347	37.0633	83.2391	106.632			1106.64	22780		536.024	2176.67	2178.5	2179.93	2182.6	2176.67	2187.7		406.024	1880	1887.3	1883.17	1880	1890.47		291.024	1026.67	1027.38	1029.82	1032.74	1032.41	1027.85	1026.67	1043.53
	424.588	37.0641	83.2423	106.634			1105.64	22805		535.974	2216.67	2218.53	2220.01	2222.72	2216.67	2227.93		405.974	1813.33	1820.75	1816.54	1813.33	1823.96		290.974	1096.67	1097.38	1099.86	1102.84	1102.52	1097.88	1096.67	1113.81
	424.829	37.0656	83.2458	106.635			1104.64	23120		535.924	2150	2151.89	2153.43	2156.18	2150	2161.5		405.924	1960	1967.54	1963.24	1960	1970.78		290.924	1060	1060.73	1063.23	1066.26	1065.96	1061.25	1060	1077.43
	425.07	37.0679	83.2496	106.635			1103.64	22815		535.874	2296.67	2298.58	2300.18	2302.97	2296.67	2308.41		405.874	1806.67	1814.33	1809.94	1806.67	1817.61		290.874	1030	1030.74	1033.27	1036.36	1036.07	1031.29	1030	1047.73
	425.311	37.0707	83.2536	106.634			1102.64	21685		535.824	2256.67	2258.61	2260.28	2263.11	2256.67	2268.66		405.824	1893.33	1901.13	1896.65	1893.33	1904.45		290.824	886.667	887.42	890.001	893.119	892.854	887.999	886.667	904.726
	425.552	37.0736	83.2574	106.632			1101.64	21090		535.774	2100	2101.97	2103.71	2106.58	2100	2112.25		405.774	1733.33	1741.26	1736.69	1733.33	1744.62		290.774	1000	1000.76	1003.4	1006.54	1006.3	1001.38	1000	1018.39
	425.793	37.0766	83.2608	106.629			1100.64	21110		535.724	2153.33	2155.33	2157.14	2160.05	2153.33	2165.86		405.724	1686.67	1694.73	1690.07	1686.67	1698.14		290.724	950	950.777	953.462	956.639	956.427	951.42	950	968.726
	426.034	37.0795	83.2638	106.625			1099.64	21095		535.674	2150	2152.03	2153.91	2156.87	2150	2162.82		405.674	1773.33	1781.54	1776.78	1773.33	1784.99		290.674	1030	1030.79	1033.53	1036.73	1036.55	1031.47	1030	1049.07
	426.276	37.0828	83.2666	106.622			1098.64	20540		535.624	2176.67	2178.74	2180.69	2183.68	2176.67	2189.78		405.624	1826.67	1835.02	1830.16	1826.67	1838.51		290.624	973.333	974.134	976.923	980.16	980.015	974.85	973.333	992.749
	426.517	37.0869	83.2699	106.619			1097.64	19955		535.574	2150	2152.11	2154.14	2157.17	2150	2163.42		405.574	1700	1708.5	1703.54	1700	1712.04		290.574	906.667	907.479	910.321	913.587	913.481	908.236	906.667	926.437
	426.758	37.0924	83.2742	106.617			1096.64	19205		535.524	2076.67	2078.81	2080.92	2084	2076.67	2090.4		405.524	1786.67	1795.32	1790.25	1786.67	1798.9		290.524	1003.33	1004.16	1007.05	1010.35	1010.28	1004.96	1003.33	1023.46
	426.999	37.0994	83.2802	106.616			1095.64	19090		535.474	2026.67	2028.85	2031.05	2034.17	2026.67	2040.73		405.474	1846.67	1855.47	1850.3	1846.67	1859.11		290.474	946.667	947.502	950.449	953.792	953.76	948.348	946.667	967.183
	427.24	37.108	83.2879	106.617			1094.64	18760		535.424	2013.33	2015.56	2017.84	2021.01	2013.33	2027.74		405.424	1806.67	1815.63	1810.35	1806.67	1819.32		290.424	953.333	954.18	957.179	960.585	960.572	955.075	953.333	974.258
	427.481	37.1177	83.2974	106.618			1093.64	18465		535.374	2073.33	2075.6	2077.98	2081.18	2073.33	2088.09		405.374	1680	1689.13	1683.73	1680	1692.86		290.374	950	950.859	953.91	957.381	957.388	951.806	950	971.343
	427.722	37.128	83.3082	106.62			1092.64	18535		535.324	2123.33	2125.64	2128.12	2131.37	2123.33	2138.46		405.324	1726.67	1735.97	1730.45	1726.67	1739.75		290.324	940	940.87	943.974	947.513	947.543	941.874	940	961.774
	427.963	37.1386	83.32	106.623			1091.64	18310		535.274	2130	2132.35	2134.94	2138.23	2130	2145.51		405.274	1886.67	1896.14	1890.5	1886.67	1899.97		290.274	1033.33	1034.21	1037.37	1040.98	1041.04	1035.28	1033.33	1055.55
	428.204	37.1493	83.3324	106.626			1090.64	17825		535.224	2143.33	2145.72	2148.43	2151.76	2143.33	2159.24		405.224	1846.67	1856.32	1850.55	1846.67	1860.21		290.224	1063.33	1064.23	1067.43	1071.12	1071.2	1065.36	1063.33	1086.01
	428.446	37.1601	83.3454	106.629			1089.64	18085		535.174	2093.33	2095.77	2098.59	2101.96	2093.33	2109.65		405.174	1800	1809.84	1803.94	1800	1813.78		290.174	983.333	984.239	987.499	991.267	991.369	985.436	983.333	1006.48
	428.687	37.1711	83.3587	106.633			1088.64	18070		535.124	2236.67	2239.15	2242.09	2245.51	2236.67	2253.42		405.124	1760	1770.02	1764	1760	1774.02		290.124	923.333	924.25	927.563	931.415	931.544	925.523	923.333	946.961
	428.928	37.1822	83.3723	106.638			1087.64	18145		535.074	2120	2122.53	2125.6	2129.06	2120	2137.2		405.074	1893.33	1903.55	1897.39	1893.33	1907.6		290.074	913.333	914.262	917.626	921.567	921.725	915.616	913.333	937.463
	429.169	37.193	83.3854	106.642			1086.64	18185		535.024	2116.67	2119.25	2122.46	2125.96	2116.67	2134.33		405.024	1680	1690.42	1684.11	1680	1694.53		290.024	990	990.94	994.357	998.39	998.578	992.383	990	1014.65
	429.41	37.2025	83.3973	106.647			1085.64	18560		534.974	2046.67	2049.3	2052.66	2056.19	2046.67	2064.82		404.974	1780	1790.62	1784.17	1780	1794.79		289.974	966.667	967.619	971.088	975.217	975.438	969.159	966.667	991.854
	429.651	37.2095	83.4067	106.65			1084.64	18025		534.924	2120	2122.68	2126.2	2129.77	2120	2138.66		404.924	1766.67	1777.5	1770.9	1766.67	1781.73		289.924	970	970.964	974.485	978.716	978.971	972.612	970	995.747
	429.892	37.2122	83.4119	106.652			1083.64	18745		534.874	2176.67	2179.4	2183.09	2186.7	2176.67	2195.86		404.874	1800	1811.05	1804.29	1800	1815.34		289.874	990	990.982	994.549	998.886	999.177	992.744	990	1016.34
	430.133	37.2091	83.4114	106.651			1082.64	18675		534.824	2260	2262.79	2266.66	2270.3	2260	2279.75		404.824	1726.67	1737.94	1731.02	1726.67	1742.3		289.824	1040	1041	1044.61	1049.06	1049.39	1042.89	1040	1066.96
	430.374	37.1989	83.4041	106.648			1081.64	18385		534.774	2180	2182.85	2186.91	2190.57	2180	2200.34		404.774	1666.67	1678.18	1671.08	1666.67	1682.59		289.774	963.333	964.354	968.01	972.576	972.944	966.396	963.333	990.947
	430.616	37.1813	83.39	106.642			1080.64	18555		534.724	2220	2222.91	2227.18	2230.86	2220	2240.95		404.724	1640	1651.75	1644.48	1640	1656.23		289.724	1006.67	1007.71	1011.43	1016.1	1016.51	1009.92	1006.67	1034.99
	430.857	37.1573	83.37	106.633			1079.64	19120		534.674	2223.33	2226.3	2230.81	2234.49	2223.33	2244.94		404.674	1813.33	1825.33	1817.88	1813.33	1829.88		289.674	1086.67	1087.72	1091.51	1096.29	1096.74	1090.15	1086.67	1115.76
	431.098	37.1288	83.3461	106.622			1078.64	18695		534.624	2166.67	2169.7	2174.46	2178.14	2166.67	2188.97		404.624	1966.67	1978.91	1971.29	1966.67	1983.53		289.624	970	971.078	974.935	979.817	980.322	973.764	970	999.917
	431.339	37.0981	83.3204	106.61			1077.64	18405		534.574	2223.33	2226.43	2231.48	2235.13	2223.33	2246.38		404.574	1846.67	1859.18	1851.36	1846.67	1863.86		289.574	993.333	994.431	998.359	1003.36	1003.91	997.428	993.333	1024.15
	431.58	37.0675	83.2948	106.598			1076.64	18295		534.524	2276.67	2279.83	2285.2	2288.8	2276.67	2300.51		404.524	1800	1812.78	1804.76	1800	1817.54		289.524	883.333	884.45	888.453	893.564	894.176	887.836	883.333	915.146
	431.821	37.0383	83.2706	106.585			1075.64	18770		534.474	2110	2113.23	2118.98	2122.49	2110	2134.7		404.474	1606.67	1619.72	1611.5	1606.67	1624.56		289.474	1006.67	992.24	996.322	1001.55	1002.22	996.114	991.105	1024.03
	432.062	37.0114	83.2485	106.573			1074.64	18875		534.424	2170	2173.3	2179.47	2182.86	2170	2195.64		404.424	1806.67	1820.01	1811.58	1806.67	1824.92		289.424	1083.33	992.222	996.383	1001.74	1002.47	996.702	991.067	1025.25
	432.303	36.9872	83.2292	106.561			1073.64	18425		534.374	2090	2093.38	2100.05	2103.24	2090	2116.67		404.374	1926.67	1940.31	1931.65	1926.67	1945.3		289.374	973.333	992.234	996.478	1001.96	1002.76	997.483	991.06	1026.68
	432.544	36.9655	83.2126	106.551			1072.64	18360		534.324	2183.33	2181.23	2188.48	2191.43	2177.78	2205.59		404.324	1726.67	1740.62	1731.73	1726.67	1745.68		289.324	900	992.216	996.546	1002.16	1003.03	998.44	991.022	1028.31
	432.785	36.946	83.1988	106.542			1071.64	18725		534.274	2260	2181.3	2189.26	2191.84	2177.77	2206.86		404.274	1720	1734.27	1725.14	1720	1739.41		289.274	1036.67	992.216	996.636	1002.39	1003.34	999.66	991.004	1030.23
	433.027	36.9282	83.1871	106.533			1070.64	18995		534.224	2333.33	2181.37	2190.17	2192.27	2177.76	2208.3		404.224	1720	1734.6	1725.23	1720	1739.82		289.224	933.333	992.212	996.723	1002.62	1003.65	1001.19	990.98	1032.48
	433.268	36.9117	83.1769	106.526			1069.64	19055		534.174	2303.33	2181.45	2191.28	2192.72	2177.75	2209.95		404.174	1726.67	1741.61	1731.98	1726.67	1746.91		289.174	940	992.21	996.817	1002.86	1003.99	1003.13	990.959	1035.17
	433.509	36.8961	83.1677	106.519			1068.64	18845		534.124	2223.33	2181.53	2192.61	2193.2	2177.74	2211.86		404.124	1713.33	1728.62	1718.73	1713.33	1734.02		289.124	940	992.209	996.915	1003.11	1004.35	1005.51	990.938	1038.34
	433.75	36.8812	83.1589	106.512			1067.64	18680		534.074	2260	2181.61	2194.23	2193.7	2177.74	2214.07		404.074	1646.67	1662.32	1652.15	1646.67	1667.81		289.074	1016.67	992.217	997.026	1003.38	1004.73	1008.47	990.928	1042.12
	433.991	36.8669	83.1502	106.507			1066.64	18580		534.024	2253.33	2181.7	2196.21	2194.23	2177.73	2216.67		404.024	1666.67	1682.7	1672.24	1666.67	1688.27		289.024	1050	992.212	997.128	1003.65	1005.12	1012.12	990.903	1046.62
	434.232	36.8534	83.1412	106.501			1065.64	18860		533.974	2163.33	2181.8	2198.6	2194.79	2177.73	2219.72		403.974	1713.33	1729.76	1719	1713.33	1735.42		288.974	1023.33	992.218	997.244	1003.94	1005.55	1016.53	990.89	1051.92
	434.473	36.8407	83.132	106.497			1064.64	18950		533.924	2130	2181.89	2201.56	2195.37	2177.73	2223.37		403.924	1673.33	1690.16	1679.1	1673.33	1695.93		288.924	1003.33	992.232	997.373	1004.25	1006.02	1021.84	990.885	1058.17
	434.714	36.8287	83.1223	106.492			1063.64	18825		533.874	2250	2181.99	2205.1	2195.99	2177.72	2227.63		403.874	1686.67	1703.91	1692.53	1686.67	1709.78		288.874	1070	992.219	997.478	1004.54	1006.5	1028.2	990.852	1065.52
	434.955	36.8171	83.1121	106.487			1062.64	19130		533.824	2320	2182.09	2209.48	2196.63	2177.71	2232.78		403.824	1653.33	1671.02	1659.3	1653.33	1676.98		288.824	1023.33	992.225	997.607	1004.86	1007.03	1035.69	990.839	1074.05
	435.197	36.8057	83.1015	106.481			1061.64	19120		533.774	2283.33	2182.19	2214.7	2197.31	2177.7	2238.8		403.774	1680	1698.14	1686.07	1680	1704.2		288.774	936.667	992.229	997.732	1005.18	1007.61	1044.39	990.817	1083.88
	435.438	36.794	83.0905	106.474			1060.64	19090		533.724	2233.33	2182.3	2221.1	2198.05	2177.7	2246.05		403.724	1780	1798.61	1786.17	1780	1804.78		288.724	976.667	992.249	997.878	1005.54	1008.25	1054.57	990.811	1095.24
	435.679	36.7819	83.0793	106.465			1059.64	19050		533.674	2316.67	2182.41	2228.68	2198.81	2177.69	2254.53		403.674	1720	1739.1	1726.28	1720	1745.38		288.674	1013.33	992.267	998.025	1005.9	1008.96	1066.14	990.802	1108.09
	435.92	36.7694	83.0682	106.456			1058.64	18685		533.624	2236.67	2182.54	2237.8	2199.64	2177.68	2264.61		403.624	1606.67	1626.27	1613.06	1606.67	1632.66		288.624	1156.67	992.226	998.119	1006.22	1009.68	1079.1	990.734	1122.42
	436.161	36.7565	83.0574	106.446			1057.64	19185		533.574	2113.33	2182.66	2248.56	2200.53	2177.68	2276.39		403.574	1826.67	1846.8	1833.17	1826.67	1853.31		288.574	1183.33	992.176	998.207	1006.55	1010.49	1093.68	990.655	1138.49
	436.402	36.7433	83.0472	106.436			1056.64	19090		533.524	2450	2182.78	2261.23	2201.47	2177.66	2290.16		403.524	1653.33	1674.02	1659.95	1653.33	1680.64		288.524	1106.67	992.157	998.333	1006.92	1011.43	1109.73	990.607	1156.15
	436.643	36.7297	83.0373	106.426			1055.64	19335		533.474	2383.33	2182.9	2276.09	2202.49	2177.64	2306.2		403.474	1846.67	1867.93	1853.41	1846.67	1874.67		288.474	1110	992.139	998.463	1007.31	1012.5	1127.15	990.558	1175.33
	436.884	36.7155	83.0276	106.416			1054.64	19250		533.424	2283.33	2183.04	2293.26	2203.62	2177.63	2324.66		403.424	1673.33	1695.2	1680.2	1673.33	1702.07		288.424	1163.33	992.099	998.578	1007.69	1013.71	1145.92	990.487	1196.04
	437.125	36.7005	83.0177	106.405			1053.64	18970		533.374	2293.33	2183.19	2313.19	2204.88	2177.62	2346.01		403.374	1746.67	1769.17	1753.66	1746.67	1776.16		288.374	1200	992.045	998.684	1008.08	1015.07	1165.73	990.401	1218
	437.366	36.6847	83.0073	106.395			1052.64	18870		533.324	2420	2183.33	2335.74	2206.28	2177.6	2370.13		403.324	1686.67	1709.83	1693.79	1686.67	1716.95		288.324	1176.67	992.001	998.807	1008.49	1016.68	1186.38	990.325	1241.06
	437.608	36.6683	82.9965	106.384			1051.64	19245		533.274	2303.33	2183.49	2361.59	2207.87	2177.59	2397.76		403.274	1820	1843.86	1827.26	1820	1851.11		288.274	1146.67	991.971	998.949	1008.94	1018.56	1207.61	990.261	1264.99
	437.849	36.652	82.9858	106.373			1050.64	19330		533.224	2436.67	2183.64	2390.3	2209.7	2177.57	2428.49		403.224	1880	1904.6	1887.39	1880	1911.99		288.224	1210	991.916	999.072	1009.38	1020.72	1228.98	990.17	1289.39
	438.09	36.6362	82.9758	106.363			1049.64	19150		533.174	2526.67	2183.8	2422.66	2211.81	2177.55	2463.17		403.174	1566.67	1592.04	1574.2	1566.67	1599.58		288.174	1256.67	991.842	999.185	1009.83	1023.22	1250.1	990.061	1313.94
	438.331	36.6213	82.9673	106.354			1048.64	19705		533.124	2570	2183.95	2458.07	2214.33	2177.51	2501.32		403.124	1713.33	1739.54	1721.01	1713.33	1747.22		288.124	1490	991.674	999.209	1010.21	1026.04	1270.42	989.856	1338.13
	438.572	36.6075	82.9604	106.346			1047.64	19210		533.074	2486.67	2184.13	2497.05	2217.32	2177.49	2543.52		403.074	1806.67	1833.75	1814.5	1806.67	1841.58		288.074	1310	991.581	999.317	1010.68	1029.42	1289.62	989.725	1361.73
	438.813	36.5945	82.955	106.338			1046.64	19065		533.024	2680	2184.3	2539.1	2220.98	2177.45	2589.48		403.024	1773.33	1816.92	1796.87	1788.89	1824.9		288.024	1446.67	991.433	999.377	1011.13	1033.32	1307.16	989.537	1384.28
	439.054	36.5819	82.9506	106.332			1045.64	19005		532.974	2643.33	2184.48	2584.3	2225.42	2177.41	2639.38		402.974	1786.67	1817.95	1797.03	1788.89	1826.09		287.974	1473.33	991.276	999.436	1011.59	1037.86	1322.49	989.339	1405.3
	439.295	36.5694	82.9465	106.325			1044.64	19000		532.924	2756.67	2184.67	2632.27	2230.89	2177.37	2693.09		402.924	1673.33	1819.05	1797.18	1788.87	1827.36		287.924	1406.67	991.146	999.533	1012.12	1043.23	1335.16	989.167	1424.52
	439.536	36.5566	82.9422	106.318			1043.64	19310		532.874	2646.67	2184.87	2682.63	2237.68	2177.33	2750.52		402.874	1713.33	1820.26	1797.34	1788.86	1828.73		287.874	1546.67	990.961	999.582	1012.61	1049.47	1344.86	988.939	1441.73
	439.778	36.5437	82.9376	106.311			1042.64	18945		532.824	2710	2185.08	2735	2246.01	2177.29	2811.51		402.824	2086.67	1821.56	1797.47	1788.82	1830.21		287.824	1566.67	990.769	999.635	1013.14	1056.71	1351.13	988.702	1456.58
	440.019	36.5308	82.9328	106.303			1041.64	19055		532.774	2843.33	2185.29	2788.66	2256.47	2177.24	2875.95		402.774	1753.33	1823.04	1797.65	1788.82	1831.87		287.774	1433.33	990.633	999.754	1013.75	1065.16	1353.77	988.519	1468.99
	440.26	36.5183	82.9284	106.296			1040.64	19035		532.724	3096.67	2185.5	2843.06	2269.2	2177.16	2943.44		402.724	1866.67	1824.72	1797.82	1788.81	1833.74		287.724	1510	990.467	999.855	1014.38	1074.87	1352.8	988.305	1479.15
	440.501	36.5062	82.925	106.29			1039.64	19095		532.674	2836.67	2185.74	2897.44	2285.19	2177.11	3014.15		402.674	1606.67	1826.6	1797.99	1788.78	1835.81		287.674	1513.33	990.301	999.966	1015.04	1086.05	1348.13	988.09	1487.13
	440.742	36.4947	82.923	106.284			1038.64	19515		532.624	3043.33	2185.98	2950.84	2304.66	2177.04	3087.39		402.624	1786.67	1828.77	1798.18	1788.78	1838.17		287.624	1583.33	990.108	1000.06	1015.72	1098.83	1339.8	987.845	1493.15
	440.983	36.4835	82.9224	106.279			1037.64	19680		532.574	3133.33	2186.23	3002.63	2328.51	2176.97	3163.44		402.574	1733.33	1831.23	1798.38	1788.78	1840.83		287.574	1623.33	989.901	1000.16	1016.43	1113.41	1328.35	987.585	1497.91
	441.224	36.4725	82.9231	106.275			1036.64	19685		532.524	3283.33	2186.49	3051.46	2357.57	2176.88	3241.76		402.524	1960	1834.05	1798.57	1788.75	1843.86		287.524	1593.33	989.707	1000.28	1017.21	1130.01	1314.04	987.336	1501.9
	441.465	36.4615	82.9246	106.271			1035.64	19650		532.474	3466.67	2186.75	3096.88	2392.33	2176.78	3322.41		402.474	1813.33	1837.39	1798.78	1788.75	1847.42		287.474	1470	989.566	1000.47	1018.08	1149.08	1297.25	987.138	1505.9
	441.706	36.4505	82.9266	106.267			1034.64	19485		532.424	3323.33	2187.05	3137.45	2434.55	2176.69	3405.67		402.424	1986.67	1841.26	1798.98	1788.72	1851.52		287.424	1523.33	989.405	1000.66	1019	1170.57	1278.57	986.918	1510.53
	441.948	36.4397	82.9287	106.262			1033.64	19320		532.374	3580	2187.35	3172.7	2484.09	2176.58	3490.99		402.374	1973.33	1845.78	1799.18	1788.7	1856.27		287.374	1466.67	989.27	1000.89	1020	1194.72	1258.47	986.721	1516.47
	442.189	36.429	82.9307	106.257			1032.64	19560		532.324	3616.67	2187.67	3201.48	2543.12	2176.46	3579.34		402.324	1853.33	1851.08	1799.41	1788.69	1861.8		287.324	1490	989.127	1001.12	1021.07	1221.7	1237.35	986.514	1524.31
	442.43	36.4184	82.9324	106.252			1031.64	19685		532.274	3706.67	2188.01	3223.19	2611.67	2176.34	3670.19		402.274	1886.67	1857.28	1799.65	1788.68	1868.25		287.274	1376.67	989.033	1001.43	1022.25	1251.76	1215.82	986.354	1534.87
	442.671	36.4077	82.9335	106.247			1030.64	19595		532.224	3696.67	2188.39	3237.41	2691.08	2176.22	3764.45		402.224	1966.67	1864.69	1799.88	1788.66	1875.92		287.224	1496.67	988.892	1001.71	1023.46	1284.99	1194.16	986.145	1548.63
	442.912	36.3964	82.9338	106.243			1029.64	19810		532.174	3846.67	2188.8	3243.29	2782.39	2176.09	3862.3		402.174	2060	1873.38	1800.11	1788.62	1884.87		287.174	1450	988.773	1002.03	1024.79	1321.62	1172.9	985.955	1566.28
	443.153	36.3843	82.9329	106.238			1028.64	19590		532.124	3946.67	2189.24	3241.45	2885.35	2175.95	3964.14		402.124	2000	1883.57	1800.36	1788.59	1895.33		287.124	1533.33	988.622	1002.34	1026.17	1361.74	1152.27	985.73	1588.23
	443.394	36.3713	82.9308	106.233			1027.64	19595		532.074	4063.33	2189.73	3230.84	3002.13	2175.8	4071.1		402.074	2086.67	1895.47	1800.6	1788.55	1907.52		287.074	1553.33	988.466	1002.67	1027.66	1405.65	1132.55	985.497	1615.01
	443.635	36.3578	82.9276	106.227			1026.64	19415		532.024	4230	2190.28	3213.1	3131	2175.64	4183.11		402.024	2286.67	1909.33	1800.83	1788.49	1921.67		287.024	1456.67	988.352	1003.07	1029.32	1453.57	1114.13	985.304	1647.23
	443.876	36.3441	82.9239	106.222			1025.64	19955		531.974	4353.33	2190.9	3187.12	3273.57	2175.47	4300.66		401.974	2126.67	1925.84	1801.09	1788.44	1938.48		286.974	1610	988.179	1003.44	1031.08	1505.23	1096.98	985.047	1684.71
	444.117	36.3307	82.9201	106.215			1024.64	20055		531.924	4433.33	2191.62	3155.08	3428.2	2175.29	4424.33		401.924	1946.67	1945.04	1801.38	1788.42	1958		286.924	1693.33	987.975	1003.81	1032.97	1560.67	1081.19	984.757	1727.59
	444.359	36.3177	82.9167	106.208			1023.64	20160		531.874	4390	2192.49	3116.61	3594.5	2175.11	4553.38		401.874	2040	1967.24	1801.68	1788.39	1980.53		286.874	1713.33	987.767	1004.2	1035.07	1619.87	1066.99	984.458	1776.06
	444.6	36.3054	82.914	106.201			1022.64	20290		531.824	4583.33	2193.53	3073.37	3771.39	2174.92	4688.45		401.824	2033.33	1992.83	1801.99	1788.36	2006.46		286.824	1933.33	987.471	1004.54	1037.35	1682.66	1054.18	984.068	1829.92
	444.841	36.2936	82.9122	106.193			1021.64	20015		531.774	4953.33	2194.76	3025.8	3956.41	2174.7	4827.57		401.774	2286.67	2022.16	1802.28	1788.29	2036.14		286.774	1953.33	987.172	1004.91	1039.97	1748.96	1042.8	983.67	1889.12
	445.082	36.2822	82.9115	106.186			1020.64	19930		531.724	4980	2196.31	2975.1	4148.41	2174.48	4970.85		401.724	2386.67	2056.29	1802.56	1788.21	2070.64		286.724	2086.67	986.821	1005.27	1042.96	1818.51	1032.84	983.218	1953.55
	445.323	36.2715	82.912	106.18			1019.64	19895		531.674	5036.67	2198.26	2922.15	4343.85	2174.26	5115.76		401.674	2386.67	2095.18	1802.87	1788.14	2109.91		286.674	1963.33	986.526	1005.74	1046.56	1891.16	1024.25	982.816	2022.97
	445.564	36.2615	82.914	106.175			1018.64	19600		531.624	5223.33	2200.71	2867.84	4540.13	2174.01	5260.65		401.624	2253.33	2139.24	1803.2	1788.08	2154.37		286.624	2153.33	986.157	1006.17	1050.82	1966.61	1016.75	982.335	2097.15
	445.805	36.2523	82.9176	106.172			1017.64	20120		531.574	5403.33	2203.81	2813.06	4733.68	2173.76	5403.03		401.574	2386.67	2188.89	1803.54	1788	2204.43		286.574	2233.33	985.76	1006.63	1056.05	2044.3	1010.35	981.822	2175.8
	446.046	36.2433	82.9222	106.17			1016.64	20340		531.524	5683.33	2207.8	2758.6	4921.05	2173.48	5540.48		401.524	2313.33	2244.59	1803.9	1787.93	2260.55		286.524	2380	985.309	1007.09	1062.49	2123.69	1004.86	981.248	2258.45
	446.287	36.2338	82.9269	106.168			1015.64	20385		531.474	5683.33	2212.88	2705.1	5097.7	2173.2	5669.27		401.474	2506.67	2307.59	1804.25	1787.84	2324.01		286.474	2523.33	984.803	1007.56	1070.5	2204.23	1000.13	980.615	2344.77
	446.529	36.2227	82.9306	106.165			1014.64	20290		531.424	5883.33	2219.29	2653.4	5261.23	2172.91	5788.1		401.424	2480	2377.61	1804.63	1787.74	2394.49		286.424	2466.67	984.327	1008.14	1080.7	2285.41	996.183	980.006	2434.74
	446.77	36.2094	82.9325	106.161			1013.64	20400		531.374	5933.33	2227.5	2603.67	5404.8	2172.61	5890.74		401.374	2726.67	2454.86	1804.99	1787.62	2472.23		286.374	2586.67	983.808	1008.75	1093.82	2366.51	992.813	979.346	2528.32
	447.011	36.1936	82.9319	106.154			1012.64	19970		531.324	5996.67	2237.88	2556.83	5527.87	2172.31	5977.95		401.324	2653.33	2539.66	1805.39	1787.51	2557.54		286.324	2616.67	983.284	1009.46	1110.55	2446.86	989.933	978.674	2625.38
	447.252	36.1753	82.9289	106.145			1011.64	20270		531.274	6030	2250.81	2512.66	5624.53	2172.01	6043.99		401.274	2660	2632.22	1805.81	1787.39	2650.64		286.274	2596.67	982.774	1010.31	1131.84	2525.74	987.5	978.01	2726.12
	447.493	36.1551	82.9237	106.134			1010.64	20345		531.224	6083.33	2266.87	2471.88	5693.29	2171.7	6088.64		401.224	2786.67	2733.65	1806.24	1787.26	2752.63		286.224	2880	982.156	1011.21	1158.84	2602.21	985.315	977.23	2830.8
	447.734	36.1334	82.9169	106.121			1009.64	19920		531.174	6133.33	2286.86	2434.23	5732.25	2171.39	6110.56		401.174	2946.67	2843.14	1806.68	1787.11	2862.72		286.174	3000	981.496	1012.25	1193.48	2675.25	983.355	976.4	2940.23
	447.975	36.111	82.9091	106.107			1008.64	20265		531.124	6006.67	2311.16	2400.04	5738.18	2171.08	6107.22		401.124	2986.67	2960.47	1807.15	1786.95	2980.67		286.124	3033.33	980.832	1013.52	1237.07	2744.29	981.612	975.556	3055.1
	448.216	36.0884	82.9009	106.093			1007.64	20565		531.074	5843.33	2340.4	2369.16	5714.59	2170.79	6082.56		401.074	3113.33	3085.43	1807.63	1786.78	3106.28		286.074	3093.33	980.152	1015.09	1291.45	2808.49	980.033	974.687	3176.47
	448.457	36.066	82.8927	106.08			1006.64	20200		531.024	6010	2375.75	2341.48	5657	2170.49	6033.26		401.024	3233.33	3217.67	1808.14	1786.59	3239.22		286.024	3090	979.483	1017.11	1358.92	2867.08	978.593	973.819	3305.91
	448.698	36.0441	82.8847	106.067			1005.64	20480		530.974	5940	2417.54	2317.01	5572.15	2170.19	5966.32		400.974	3520	3357.45	1808.66	1786.36	3379.75		285.974	3463.33	978.671	1019.54	1442.71	2919.15	977.11	972.797	3445.99
	448.94	36.0227	82.8772	106.055			1004.64	20330		530.924	5990	2466.26	2295.34	5459.58	2169.89	5881.4		400.924	3440	3503.45	1809.24	1786.15	3526.54		285.924	3420	977.889	1022.73	1544.58	2964.16	975.736	971.793	3597.92
	449.181	36.002	82.8702	106.044			1003.64	21095		530.874	5916.67	2522.79	2276.58	5323.74	2169.59	5783.93		400.874	3646.67	3654.66	1809.85	1785.9	3678.61		285.874	3730	976.991	1026.76	1666.93	3001.31	974.299	970.661	3763.64
	449.422	35.9821	82.864	106.035			1002.64	20675		530.824	5610	2587.76	2260.15	5168.42	2169.32	5677.68		400.824	3706.67	3810.16	1810.54	1785.65	3835.05		285.824	4043.33	975.979	1031.96	1812.61	3030.03	972.783	969.4	3945.76
	449.663	35.963	82.8587	106.026			1001.64	20545		530.774	5526.67	2660.94	2246.22	4996.33	2169.06	5565.37		400.774	3820	3968.88	1811.3	1785.39	3994.79		285.774	4263.33	974.891	1038.85	1985.87	3049.45	971.218	968.048	4148.08
	449.904	35.9448	82.8542	106.018			1000.64	20865		530.724	5400	2742.39	2234.15	4813.04	2168.8	5451.97		400.724	4146.67	4129.62	1812.11	1785.08	4156.65		285.724	4483.33	973.728	1047.88	2187.23	3059.27	969.592	966.606	4371.28
	450.145	35.9273	82.8504	106.011			999.637	21060		530.674	5410	2832.75	2224.04	4620.98	2168.55	5340.67		400.674	4486.67	4290.66	1813.01	1784.72	4318.95		285.674	4636.67	972.519	1059.7	2418.44	3059.75	967.925	965.1	4617.93
	450.386	35.9099	82.8468	106.004			998.637	21100		530.624	5296.67	2930.68	2215.4	4425.05	2168.3	5234.53		400.624	4273.33	4450.53	1814.09	1784.4	4480.23		285.624	4750	971.283	1075.09	2681.04	3050.86	966.232	963.547	4890.32
	450.627	35.8924	82.8429	105.996			997.637	21420		530.574	5300	3035.44	2208.2	4228.29	2168.05	5135.82		400.574	4326.67	4607.6	1815.35	1784.07	4638.88		285.574	5183.33	969.891	1094.96	2977.34	3032.59	964.373	961.815	5191.89
	450.868	35.8745	82.8385	105.988			996.637	21175		530.524	4980	3146.24	2202.16	4034.14	2167.83	5046.89		400.524	4760	4760.14	1816.76	1783.67	4793.23		285.524	5370	968.447	1120.76	3304.53	3005.3	962.449	960.006	5521.46
	451.11	35.8562	82.8333	105.979			995.637	20965		530.474	4930	3261.39	2197.14	3845.04	2167.61	4968.35		400.474	4873.33	4905.6	1818.46	1783.27	4940.8		285.474	5943.33	966.797	1153.43	3660.81	2969.21	960.3	957.961	5878.71
	451.351	35.8377	82.8277	105.97			994.637	21470		530.424	5066.67	3378.91	2192.96	3664.13	2167.38	4901.23		400.424	4933.33	5042.44	1820.5	1782.86	5080.07		285.424	6453.33	964.972	1194.47	4043.61	2924.86	957.948	955.706	6263.05
	451.592	35.8194	82.822	105.961			993.637	21095		530.374	4803.33	3496.84	2189.49	3492.17	2167.18	4844.14		400.374	5020	5169.1	1822.91	1782.43	5209.58		285.374	6773.33	963.057	1245.6	4450.01	2872.93	955.47	953.319	6673.78
	451.833	35.8018	82.817	105.952			992.637	20625		530.324	4676.67	3612.51	2186.63	3332.2	2166.98	4797.38		400.324	5260	5283.85	1825.78	1781.98	5327.65		285.324	7140	961.042	1308.84	4872.41	2813.52	952.847	950.78	7105.53
	452.074	35.785	82.813	105.943			991.637	20935		530.274	4770	3723.4	2184.22	3183.8	2166.77	4757.88		400.274	5500	5385.04	1829.28	1781.49	5432.83		285.274	7363.33	959.001	1386.6	5304.17	2748.07	950.137	948.149	7555.39
	452.315	35.7692	82.8101	105.935			990.637	20440		530.224	4746.67	3827.02	2182.23	3048.41	2166.57	4724.52		400.224	5713.33	5469.43	1833.46	1780.98	5521.91		285.224	8070	956.755	1480.06	5737.28	2677.22	947.14	945.226	8017.55
	452.556	35.7538	82.808	105.927			989.637	20205		530.174	4563.33	3919.88	2180.55	2926.19	2166.38	4693.86		400.174	5880	5536.48	1838.45	1780.44	5594.49		285.174	8596.67	954.406	1591.11	6161.49	2601.83	943.931	942.087	8484.42
	452.797	35.7387	82.8063	105.919			988.637	20390		530.124	4540	3999.43	2179.15	2816.39	2166.19	4662.59		400.124	5640	5585.74	1844.57	1779.94	5650.38		285.124	8946.67	952.062	1721.48	6566.97	2522.8	940.58	938.802	8948.68
	453.038	35.7233	82.8045	105.912			987.637	20255		530.074	4636.67	4063.71	2177.94	2720	2166	4629.66		400.074	5660	5616.35	1851.99	1779.43	5688.91		285.074	9270	949.779	1873.06	6943.58	2440.94	937.098	935.383	9402.93
	453.279	35.7076	82.8022	105.903			986.637	19985		530.024	4630	4110.23	2176.89	2634.73	2165.8	4590.25		400.024	5906.67	5627.73	1860.79	1778.89	5709.63		285.024	9693.33	947.581	2047.25	7280.89	2357.01	933.445	931.789	9839.01
	453.521	35.6915	82.7992	105.895			985.637	19730		529.974	4686.67	4136.25	2175.97	2561.45	2165.6	4542.47		399.974	5726.67	5617.81	1871.26	1778.37	5710.7		284.974	10320	945.468	2243.47	7563.98	2271.67	929.536	927.937	10242.4
	453.762	35.6752	82.7956	105.886			984.637	20450		529.924	4503.33	4142.31	2175.17	2498.01	2165.42	4484.66		399.924	5653.33	5587.84	1883.99	1777.86	5693.96		284.924	10756.7	943.644	2461.47	7787	2185.74	925.449	923.904	10607.7
	454.003	35.6588	82.7913	105.877			983.637	20780		529.874	4320	4128.18	2174.47	2444.05	2165.25	4416.21		399.874	5500	5539.18	1899.04	1777.38	5660.84		284.874	10943.3	942.359	2700.25	7942.43	2100.08	921.287	919.792	10927.2
	454.244	35.6423	82.7864	105.867			982.637	20895		529.824	4276.67	4092.72	2173.84	2398.57	2165.08	4334.97		399.824	5766.67	5472.59	1916.66	1776.85	5612.39		284.824	10983.3	941.846	2958.31	8024.56	2015.4	917.109	915.662	11194.6
	454.485	35.6255	82.7807	105.857			981.637	21100		529.774	4323.33	4038.56	2173.25	2360.12	2164.91	4242.11		399.774	5406.67	5389.23	1937.4	1776.38	5550.25		284.774	11290	942.22	3232.48	8023.6	1932.13	912.805	911.405	11397.6
	454.726	35.6084	82.7742	105.847			980.637	21175		529.724	4120	3967.81	2172.73	2328.58	2164.76	4139.6		399.724	5440	5289.03	1961.96	1775.9	5475.1		284.724	11673.3	943.721	3517.95	7945.65	1850.76	908.345	906.989	11538.5
	454.967	35.591	82.7668	105.836			979.637	21695		529.674	4016.67	3882.12	2172.25	2302.15	2164.61	4027.3		399.674	5466.67	5174.44	1990.34	1775.42	5389.36		284.674	11676.7	946.831	3809.94	7793.66	1771.87	903.884	902.57	11615.9
	455.208	35.5734	82.7589	105.825			978.637	22260		529.624	4030	3784.02	2171.79	2280.72	2164.46	3907.61		399.624	5466.67	5047.83	2022.94	1774.93	5295.84		284.624	11620	952.036	4102.66	7572.83	1695.86	899.446	898.172	11630.1
	455.449	35.556	82.7507	105.815			977.637	22720		529.574	3856.67	3676.99	2171.38	2263.09	2164.33	3782.8		399.574	5333.33	4910.95	2060.77	1774.47	5197.25		284.574	11576.7	959.784	4389.23	7286.31	1623.03	895.025	893.79	11578.2
	455.691	35.5391	82.7427	105.804			976.637	22925		529.524	3706.67	3563.59	2170.99	2248.78	2164.21	3654.94		399.524	4933.33	4765.58	2104.19	1774.05	5095.72		284.524	11303.3	970.635	4661.7	6948.9	1553.73	890.717	889.518	11467.6
	455.932	35.523	82.7353	105.794			975.637	23005		529.474	3400	3446.26	2170.65	2237.24	2164.11	3525.94		399.474	5286.67	4612.97	2153.19	1773.59	4992.57		284.474	11563.3	984.92	4912.54	6570.36	1488.18	886.302	885.138	11301.8
	456.173	35.5076	82.7286	105.784			974.637	23275		529.424	3433.33	3327.95	2170.32	2227.8	2164.01	3398.05		399.424	4980	4455.45	2208.28	1773.17	4890.56		284.424	11326.7	1003.42	5134.39	6161.12	1426.56	881.984	880.854	11084.1
	456.414	35.4929	82.7224	105.775			973.637	22680		529.374	3213.33	3210.79	2170.02	2220.3	2163.93	3273.27		399.374	4513.33	4295.07	2271.05	1772.82	4793.3		284.374	10660	1026.92	5320.14	5730.95	1369.01	877.939	876.841	10817.6
	456.655	35.4784	82.7163	105.766			972.637	22000		529.324	3123.33	3096.92	2169.74	2214.14	2163.85	3153.11		399.324	4326.67	4133.4	2340.72	1772.48	4701.64		284.324	10416.7	1056.03	5461.66	5291.86	1315.36	873.993	872.926	10507.2
	456.896	35.4641	82.7099	105.757			971.637	21280		529.274	3090	2988.18	2169.48	2209.18	2163.78	3039.28		399.274	4440	3971.89	2417.53	1772.13	4617.28		284.274	10053.3	1091.28	5552.67	4852.88	1265.65	870.197	869.159	10156
	457.137	35.4497	82.7031	105.749			970.637	20495		529.224	3000	2885.61	2169.23	2205.1	2163.71	2932.52		399.224	4360	3812.21	2502.16	1771.79	4542.58		284.224	9853.33	1132.98	5591.05	4421.98	1219.73	866.482	865.472	9770.34
	457.378	35.4352	82.6959	105.74			969.637	19880		529.174	2733.33	2790.26	2169.01	2201.75	2163.67	2833.68		399.174	4473.33	3655.76	2595.16	1771.44	4479.48		284.174	9256.67	1181.61	5575.34	4007.99	1177.65	863.011	862.029	9357.49
	457.619	35.4207	82.6882	105.731			968.637	19465		529.124	2570	2703.48	2168.81	2198.98	2163.63	2744		399.124	4533.33	3503.53	2695.66	1771.08	4428.11		284.124	8793.33	1237.29	5505.92	3615.91	1139.23	859.73	858.774	8922.99
	457.861	35.4059	82.6801	105.723			967.637	18840		529.074	2660	2624.89	2168.61	2196.61	2163.59	2662.93		399.074	4600	3356.47	2803.57	1770.71	4389.33		284.074	8526.67	1299.89	5383.9	3249.78	1104.27	856.559	855.628	8471.89
	458.102	35.3907	82.6716	105.713			966.637	18425		529.024	2770	2554.56	2168.41	2194.61	2163.55	2590.49		399.024	4360	3215.42	2919.56	1770.37	4364.61		284.024	8130	1369.39	5214.09	2912.68	1072.85	853.549	852.643	8011.98
	458.343	35.3746	82.6625	105.704			965.637	17755		528.974	2640	2492.9	2168.23	2192.86	2163.51	2526.97		398.974	4613.33	3081.56	3042.59	1770	4354.15		283.974	7563.33	1445.07	5004.35	2608.95	1044.57	850.773	849.889	7554.15
	458.584	35.3576	82.6524	105.694			964.637	17505		528.924	2543.33	2439.29	2168.06	2191.35	2163.48	2471.74		398.924	4500	2955.42	3171.8	1769.64	4357.58		283.924	7126.67	1525.86	4761.6	2337.23	1019.19	848.174	847.313	7102.81
	458.825	35.3395	82.6414	105.683			963.637	17330		528.874	2340	2392.98	2167.91	2190.01	2163.47	2423.96		398.874	4260	2836.93	3306.58	1769.31	4374.2		283.874	6780	1610.5	4493.25	2096.91	996.464	845.718	844.879	6663.33
	459.066	35.3209	82.6299	105.672			962.637	16970		528.824	2256.67	2353.54	2167.78	2188.8	2163.46	2383.2		398.824	4473.33	2726.24	3446.58	1768.96	4403.87		283.824	6163.33	1697.57	4206.68	1887.06	976.304	843.515	842.696	6240.35
	459.307	35.3023	82.6183	105.662			961.637	16985		528.774	2316.67	2320.61	2167.64	2187.71	2163.45	2349.08		398.774	4613.33	2623.48	3589.92	1768.59	4444.81		283.774	5863.33	1785.12	3909.93	1707.79	958.38	841.435	840.636	5840.12
	459.548	35.2846	82.6076	105.652			960.637	17065		528.724	2286.67	2293.03	2167.52	2186.7	2163.44	2320.37		398.724	4720	2529.19	3735.44	1768.2	4496.42		283.724	5303.33	1871.04	3610.57	1555.1	942.605	839.585	838.805	5463.69
	459.789	35.2684	82.5985	105.644			959.637	17125		528.674	2233.33	2270.15	2167.4	2185.78	2163.43	2296.47		398.674	4466.67	2443.25	3881.84	1767.85	4557.25		283.674	4986.67	1952.86	3314.72	1426.19	928.693	837.864	837.103	5111.91
	460.03	35.2538	82.5916	105.638			958.637	17245		528.624	2193.33	2251.63	2167.29	2184.91	2163.43	2276.98		398.624	4600	2364.87	4027.34	1767.48	4624.73		283.624	4886.67	2028.12	3027.72	1318.44	916.447	836.184	835.441	4785.16
	460.272	35.2409	82.5872	105.634			957.637	17315		528.574	2190	2236.57	2167.18	2184.11	2163.43	2261.02		398.574	4646.67	2293.76	4170.32	1767.1	4696.99		283.574	4570	2094.53	2754.81	1230.46	905.759	834.634	833.908	4484.56
	460.513	35.2293	82.585	105.631			956.637	17150		528.524	2263.33	2224.37	2167.08	2183.35	2163.42	2247.96		398.524	4886.67	2229.58	4309.15	1766.69	4772.04		283.524	4293.33	2149.76	2499.84	1158.45	896.392	833.198	832.489	4207.68
	460.754	35.2181	82.5842	105.63			955.637	17415		528.474	2186.67	2214.63	2166.98	2182.64	2163.42	2237.41		398.474	4780	2172.4	4441.09	1766.3	4847.2		283.474	4016.67	2191.73	2264.86	1099.87	888.204	831.875	831.182	3951.81
	460.995	35.2066	82.5838	105.628			954.637	17195		528.424	2240	2206.93	2166.88	2181.96	2163.41	2228.95		398.424	5100	2121.74	4564.71	1765.86	4920.59		283.424	3623.33	2218.1	2051.48	1052.66	881.114	830.714	830.036	3713.92
	461.236	35.1942	82.5827	105.626			953.637	17260		528.374	2200	2200.77	2166.79	2181.32	2163.41	2222.07		398.374	4700	2076.76	4678.6	1765.48	4989.89		283.374	3593.33	2228.02	1860.32	1015.24	874.855	829.565	828.902	3492.39
	461.477	35.1806	82.5803	105.623			952.637	17105		528.324	2183.33	2195.86	2166.71	2180.72	2163.41	2216.48		398.324	4793.33	2036.96	4780.65	1765.08	5052.53		283.324	3210	2221.33	1692.25	985.466	869.464	828.573	827.925	3285.38
	461.718	35.166	82.5763	105.62			951.637	17340		528.274	2180	2192.03	2166.62	2180.15	2163.4	2211.99		398.274	5026.67	2001.9	4867.37	1764.65	5104.61		283.274	3013.33	2198.2	1546.38	961.726	864.77	827.662	827.029	3090.62
	461.959	35.1505	82.5706	105.616			950.637	17280		528.224	2150	2188.95	2166.54	2179.6	2163.4	2208.29		398.224	4793.33	1971.43	4939.19	1764.26	5146.36		283.224	2740	2159.58	1420.89	942.874	860.72	826.864	826.244	2905.95
	462.2	35.1341	82.5634	105.61			949.637	17635		528.174	2093.33	2186.47	2166.46	2179.08	2163.4	2205.21		398.174	5073.33	1945.07	4994.81	1763.82	5176.06		283.174	2930	2106.76	1314.08	927.908	857.081	825.987	825.38	2730.3
	462.442	35.117	82.5549	105.605			948.637	17025		528.124	2183.33	2184.47	2166.39	2178.58	2163.4	2202.64		398.124	5200	1922.11	5031.59	1763.37	5190.32		283.124	2673.33	2041.43	1224.4	915.956	853.931	825.216	824.622	2562.44
	462.683	35.0994	82.5452	105.598			947.637	17155		528.074	2066.67	2182.84	2166.31	2178.1	2163.39	2200.47		398.074	5506.67	1902.14	5048.79	1762.88	5188.05		283.074	2356.67	1966.46	1150.45	906.357	851.234	824.575	823.993	2403.11
	462.924	35.0817	82.535	105.592			946.637	17180		528.024	2110	2181.47	2166.24	2177.65	2163.38	2198.58		398.024	5040	1884.93	5047.7	1762.45	5170.18		283.024	2136.67	1884.26	1090.03	898.571	848.903	824.024	823.455	2251.97
	463.165	35.0641	82.5245	105.586			945.637	17160		527.974	2156.67	2180.32	2166.17	2177.22	2163.38	2196.94		397.974	4840	1870.23	5028.27	1762.05	5136.45		282.974	2030	1797.19	1040.82	892.214	846.848	823.518	822.96	2108.76
	463.406	35.0468	82.5143	105.581			944.637	17445		527.924	2213.33	2179.34	2166.1	2176.8	2163.38	2195.48		397.924	4966.67	1857.71	4988.08	1761.63	5084.16		282.924	1910	1707.56	1001.14	886.906	845.041	823.06	822.514	1973.66
	463.647	35.0298	82.5045	105.576			943.637	17575		527.874	2146.67	2178.48	2166.04	2176.41	2163.38	2194.17		397.874	4813.33	1846.96	4930.43	1761.23	5016.16		282.874	1953.33	1617.46	969.353	882.331	843.381	822.585	822.049	1846.91
	463.888	35.013	82.4952	105.573			942.637	17165		527.824	2170	2177.72	2165.98	2176.03	2163.38	2192.98		397.824	4993.33	1837.69	4856.66	1760.81	4933.54		282.824	1746.67	1529.07	944.342	878.421	841.947	822.195	821.67	1729.29
	464.129	34.996	82.4861	105.57			941.637	17215		527.774	2146.67	2177.05	2165.92	2175.67	2163.38	2191.88		397.774	5086.67	1829.71	4767.45	1760.37	4836.78		282.774	1690	1444	924.653	875.006	840.658	821.828	821.314	1620.89
	464.37	34.9787	82.4768	105.567			940.637	17220		527.724	2170	2176.43	2165.86	2175.32	2163.38	2190.86		397.724	5060	1822.89	4663.34	1759.94	4726.28		282.724	1510	1363.6	909.154	872.014	839.545	821.536	821.031	1521.73
	464.611	34.9609	82.4668	105.564			939.637	17545		527.674	2116.67	2175.86	2165.81	2174.99	2163.37	2189.91		397.674	4846.67	1817.11	4547.9	1759.54	4605.47		282.674	1430	1288.85	896.954	869.326	838.548	821.276	820.781	1431.82
	464.853	34.9427	82.4558	105.561			938.637	17645		527.624	2103.33	2175.33	2165.75	2174.66	2163.37	2189.01		397.624	4640	1812.13	4422.81	1759.16	4475.78		282.624	1283.33	1220.46	887.373	866.919	837.679	821.077	820.591	1351.14
	465.094	34.9244	82.4438	105.557			937.637	17615		527.574	2100	2174.84	2165.69	2174.35	2163.36	2188.17		397.574	4413.33	1807.83	4289.13	1758.81	4338.15		282.574	1300	1158.79	879.829	864.696	836.863	820.871	820.395	1279.47
	465.335	34.9065	82.4311	105.552			936.637	17725		527.524	2190	2174.39	2165.64	2174.06	2163.36	2187.37		397.524	4600	1804.07	4149.19	1758.44	4194.81		282.524	1240	1104.36	873.832	862.651	836.121	820.69	820.222	1216.76
	465.576	34.8894	82.4179	105.548			935.637	17415		527.474	2316.67	2173.95	2165.58	2173.77	2163.35	2186.6		397.474	4333.33	1800.82	4005.25	1758.1	4047.96		282.474	1136.67	1056.73	869.008	860.777	835.464	820.551	820.093	1162.16
	465.817	34.873	82.4046	105.543			934.637	17390		527.424	2143.33	2173.55	2165.54	2173.49	2163.35	2185.89		397.424	3993.33	1798.02	3858.96	1757.81	3899.17		282.424	1176.67	1015.58	865.031	859	834.827	820.397	819.946	1115.05
	466.058	34.8575	82.3914	105.539			933.637	17220		527.374	2083.33	2173.17	2165.49	2173.23	2163.34	2185.2		397.374	3800	1795.57	3711.93	1757.55	3749.95		282.374	1080	980.511	861.749	857.367	834.262	820.282	819.84	1074.81
	466.299	34.8427	82.3786	105.535			932.637	17260		527.324	2130	2172.81	2165.44	2172.97	2163.34	2184.54		397.324	3580	1793.41	3565.91	1757.31	3602.01		282.324	1053.33	950.997	858.991	855.837	833.737	820.178	819.744	1040.76
	466.54	34.8283	82.3662	105.532			931.637	17820		527.274	2170	2172.47	2165.4	2172.73	2163.34	2183.92		397.274	3266.67	1791.5	3422.2	1757.11	3456.6		282.274	1010	926.472	856.63	854.404	833.254	820.092	819.666	1012.19
	466.781	34.8143	82.3543	105.528			930.637	18055		527.224	2216.67	2172.15	2165.35	2172.49	2163.33	2183.33		397.224	3293.33	1789.78	3282.19	1756.91	3315.06		282.224	1026.67	906.487	854.547	853.039	832.786	819.999	819.581	988.536
	467.023	34.8006	82.3433	105.526			929.637	17690		527.174	2103.33	2111.84	2105.31	2112.27	2103.33	2122.76		397.174	3173.33	1788.25	3147.33	1756.72	3178.86		282.174	1016.67	890.219	852.691	851.75	832.341	819.911	819.5	968.913
	467.264	34.7871	82.3331	105.524			928.637	17720		527.124	2150	2158.22	2151.94	2158.72	2150	2168.89		397.124	2960	1786.86	3018.03	1756.56	3048.33		282.124	1020	877.102	851.011	850.524	831.912	819.822	819.418	952.7
	467.505	34.7738	82.3239	105.523			927.637	17575		527.074	2203.33	2211.28	2205.24	2211.85	2203.33	2221.7		397.074	2906.67	1785.58	2894.94	1756.41	2924.11		282.074	1006.67	866.627	849.485	849.361	831.503	819.738	819.341	939.351
	467.746	34.7604	82.3156	105.523			926.637	17765		527.024	2183.33	2191.02	2185.2	2191.65	2183.33	2201.2		397.024	2786.67	1784.41	2779.48	1756.28	2807.62		282.024	1046.67	858.306	848.061	848.237	831.092	819.638	819.247	928.344
	467.987	34.7469	82.3081	105.523			925.637	17680		526.974	2270	2277.44	2271.83	2278.12	2270	2287.39		396.974	2593.33	1783.35	2671.63	1756.17	2698.8		281.974	950	851.793	846.774	847.205	830.735	819.577	819.194	919.309
	468.228	34.7329	82.3012	105.524			924.637	17910		526.924	2233.33	2240.54	2235.13	2241.26	2233.33	2250.27		396.924	2253.33	1782.39	2571.24	1756.1	2597.53		281.924	950	846.739	845.573	846.222	830.389	819.517	819.14	911.879
	468.469	34.7182	82.2945	105.526			923.637	17720		526.874	2210	2216.98	2211.76	2217.75	2210	2226.49		396.874	2386.67	1781.48	2478.43	1756.02	2503.89		281.874	936.667	842.778	844.451	845.288	830.061	819.463	819.092	905.674
	468.71	34.7028	82.2878	105.527			922.637	17860		526.824	2253.33	2260.1	2255.07	2260.91	2253.33	2269.41		396.824	2126.67	1780.65	2394.41	1755.97	2419.08		281.824	850	839.706	843.434	844.431	829.779	819.444	819.079	900.477
	468.951	34.6863	82.2806	105.528			921.637	17950		526.774	2063.33	2069.89	2065.03	2070.74	2063.33	2079		396.774	2033.33	1779.87	2317.74	1755.94	2341.67		281.774	870	837.284	842.469	843.607	829.499	819.418	819.058	896.044
	469.192	34.6683	82.2723	105.528			920.637	17620		526.724	2013.33	2019.7	2015	2020.58	2013.33	2028.61		396.724	2160	1779.11	2248.18	1755.88	2271.41		281.724	850	835.377	841.566	842.829	829.237	819.4	819.046	892.226
	469.434	34.6486	82.2623	105.526			919.637	17270		526.674	2086.67	2092.84	2088.31	2093.75	2086.67	2101.57		396.674	2086.67	1778.41	2185.98	1755.84	2208.54		281.674	790	833.857	840.713	842.085	828.984	819.384	819.034	888.888
	469.675	34.627	82.25	105.523			918.637	17735		526.624	2020	2026	2021.61	2026.93	2020	2034.54		396.624	1886.67	1777.76	2130.9	1755.82	2152.83		281.624	900	832.614	839.885	841.353	828.718	819.346	819	885.914
	469.916	34.6037	82.2355	105.518			917.637	17810		526.574	2066.67	2072.49	2068.25	2073.45	2066.67	2080.86		396.574	1960	1777.12	2081.82	1755.8	2103.15		281.574	966.667	831.558	839.073	840.625	828.433	819.281	818.94	883.209
	470.157	34.5794	82.2194	105.513			916.637	18265		526.524	1960	1965.66	1961.56	1966.64	1960	1973.85		396.524	1920	1776.52	2038.37	1755.78	2059.11		281.524	916.667	830.683	838.321	839.947	828.175	819.236	818.9	880.763
	470.398	34.5551	82.2027	105.506			915.637	17770		526.474	2010	2015.5	2011.53	2016.5	2010	2023.53		396.474	1746.67	1775.96	2000.78	1755.77	2020.97		281.474	836.667	829.963	837.638	839.329	827.958	819.224	818.893	878.542
	470.639	34.5316	82.1864	105.5			914.637	17890		526.424	2106.67	2112.02	2108.17	2113.03	2106.67	2119.89		396.424	1893.33	1775.41	1967.99	1755.76	1987.65		281.424	810	829.34	836.993	838.74	827.752	819.216	818.889	876.486
	470.88	34.5091	82.1713	105.495			913.637	18180		526.374	2073.33	2078.54	2074.81	2079.57	2073.33	2086.25		396.374	1866.67	1774.89	1939.41	1755.74	1958.56		281.374	810	819.906	827.494	829.29	818.668	810.323	810	865.681
	471.121	34.4881	82.1579	105.491			912.637	18055		526.324	2083.33	2088.4	2084.78	2089.44	2083.33	2095.96		396.324	1873.33	1774.38	1914.71	1755.73	1933.37		281.324	786.667	796.085	803.582	805.42	795.145	786.985	786.667	840.55
	471.362	34.4685	82.1465	105.489			911.637	18060		526.274	1996.67	2001.6	1998.09	2002.65	1996.67	2009.01		396.274	1846.67	1773.9	1893.85	1755.71	1912.03		281.274	890	898.976	906.364	908.238	898.295	890.313	890	942.187
	471.604	34.45	82.1368	105.488			910.637	18325		526.224	2140	2144.8	2141.4	2145.87	2140	2152.07		396.224	1886.67	1773.42	1875.89	1755.7	1893.62		281.224	873.333	881.904	889.172	891.077	881.45	873.642	873.333	923.912
	471.845	34.4324	82.1286	105.488			909.637	18250		526.174	2160	2164.68	2161.38	2165.75	2160	2171.81		396.174	1873.33	1772.97	1860.51	1755.68	1877.8		281.174	846.667	854.862	862.005	863.935	854.611	846.971	846.667	895.718
	472.086	34.4151	82.1214	105.489			908.637	18460		526.124	2236.67	2241.23	2238.03	2242.31	2236.67	2248.22		396.124	1793.33	1772.55	1847.57	1755.68	1864.44		281.124	820	827.848	834.86	836.813	827.778	820.299	820	867.598
	472.327	34.398	82.1147	105.491			907.637	18615		526.074	2186.67	2191.11	2188	2192.2	2186.67	2197.98		396.074	1826.67	1772.13	1836.7	1755.67	1853.16		281.074	843.333	850.856	857.738	859.708	850.949	843.628	843.333	889.547
	472.568	34.3806	82.1078	105.493			906.637	18135		526.024	2016.67	2021	2017.98	2022.09	2016.67	2027.74		396.024	1853.33	1771.72	1827.45	1755.65	1843.53		281.024	806.667	813.886	820.636	822.619	814.126	806.957	806.667	851.558
	472.809	34.3629	82.1006	105.494			905.637	17855		525.974	2076.67	2080.89	2077.96	2081.99	2076.67	2087.51		395.974	1826.67	1771.34	1819.62	1755.64	1835.31		280.974	830	836.934	843.554	845.547	837.308	830.286	830	873.628
	473.05	34.3449	82.0928	105.494			904.637	18415		525.924	2020	2024.12	2021.27	2025.22	2020	2030.62		395.924	1753.33	1770.97	1813.15	1755.64	1828.48		280.924	826.667	833.332	839.822	841.823	833.827	826.948	826.667	869.086
	473.291	34.3264	82.0845	105.494			903.637	18475		525.874	2223.33	2227.36	2224.59	2228.46	2223.33	2233.74		395.874	1653.33	1770.61	1807.67	1755.63	1822.64		280.874	736.667	743.079	749.441	751.447	743.684	736.943	736.667	777.928
	473.532	34.3075	82.0758	105.494			902.637	18350		525.824	2196.67	2200.6	2197.9	2201.7	2196.67	2206.86		395.824	1753.33	1770.26	1803.03	1755.63	1817.66		280.824	790	796.173	802.41	804.418	796.879	790.272	790	830.152
	473.774	34.2881	82.0669	105.493			901.637	18485		525.774	2016.67	2020.51	2017.88	2021.6	2016.67	2026.66		395.774	1666.67	1769.92	1799.1	1755.62	1813.41		280.774	753.333	759.28	765.394	767.402	760.077	753.601	753.333	792.421
	474.015	34.2684	82.0582	105.492			900.637	18180		525.724	2103.33	2107.08	2104.53	2108.18	2103.33	2113.13		395.724	1640	1769.59	1795.82	1755.61	1809.8		280.724	763.333	769.067	775.059	777.065	769.946	763.596	763.333	801.4
	474.256	34.2485	82.0498	105.491			899.637	17955		525.674	2050	2053.66	2051.18	2054.76	2050	2059.6		395.674	1893.33	1769.26	1792.99	1755.59	1806.67		280.674	773.333	778.864	784.738	786.74	779.819	773.591	773.333	810.419
	474.497	34.2287	82.042	105.49			898.637	18420		525.624	2113.33	2116.91	2114.49	2118.01	2113.33	2122.75		395.624	1733.33	1768.96	1790.57	1755.58	1803.95		280.624	796.667	802.005	807.763	809.76	803.029	796.92	796.667	832.809
	474.738	34.2093	82.0349	105.49			897.637	18150		525.574	2096.67	2100.17	2097.81	2101.26	2096.67	2105.9		395.574	1786.67	1768.67	1788.51	1755.58	1801.59		280.574	830	835.156	840.8	842.79	836.242	830.25	830	865.238
	474.979	34.1905	82.0284	105.49			896.637	18250		525.524	2080	2083.42	2081.13	2084.51	2080	2089.06		395.524	1813.33	1768.38	1786.71	1755.57	1799.52		280.524	696.667	701.649	707.182	709.165	702.792	696.914	696.667	731.035
	475.22	34.1724	82.0222	105.49			895.637	18310		525.474	2196.67	2200.01	2197.78	2201.1	2196.67	2205.56		395.474	1773.33	1768.11	1785.13	1755.57	1797.67		280.474	746.667	751.484	756.909	758.882	752.678	746.911	746.667	780.198
	475.461	34.1549	82.0159	105.491			894.637	18175		525.424	2153.33	2156.61	2154.43	2157.69	2153.33	2162.06		395.424	1646.67	1767.83	1783.72	1755.56	1795.99		280.424	766.667	771.327	776.646	778.609	772.568	766.908	766.667	799.391
	475.702	34.1377	82.0089	105.491			893.637	18340		525.374	2176.67	2179.87	2177.74	2180.95	2176.67	2185.23		395.374	1846.67	1858.69	1873.6	1846.67	1885.62		280.374	836.667	841.178	846.392	848.345	842.46	836.906	836.667	868.614
	475.943	34.1209	82.0011	105.491			892.637	18455		525.324	2126.67	2129.8	2127.73	2130.88	2126.67	2135.08		395.324	1546.67	1558.44	1572.48	1546.67	1584.26		280.324	756.667	761.035	766.149	768.089	762.356	756.903	756.667	787.865
	476.185	34.1043	81.9924	105.491			891.637	18550		525.274	2203.33	2206.4	2204.38	2207.47	2203.33	2211.59		395.274	1820	1831.53	1844.8	1820	1856.33		280.274	743.333	747.566	752.581	754.509	748.92	743.567	743.333	773.809
	476.426	34.088	81.9829	105.49			890.637	18650		525.224	2010	2013.01	2011.04	2014.07	2010	2018.12		395.224	1826.67	1837.97	1850.54	1826.67	1861.84		280.224	766.667	770.769	775.688	777.602	772.154	766.897	766.667	796.445
	476.667	34.0722	81.9731	105.489			889.637	18550		525.174	2070	2072.95	2071.03	2074	2070	2077.97		395.174	1613.33	1624.41	1636.36	1613.33	1647.43		280.174	706.667	710.645	715.47	717.371	712.058	706.894	706.667	735.772
	476.908	34.0571	81.9633	105.488			888.637	18370		525.124	1933.33	1936.22	1934.35	1937.27	1933.33	1941.17		395.124	1853.33	1864.19	1875.56	1853.33	1886.42		280.124	823.333	827.194	831.926	833.813	828.631	823.558	823.333	851.789
	477.149	34.0426	81.954	105.487			887.637	18330		525.074	1953.33	1956.16	1954.34	1957.21	1953.33	1961.04		395.074	1693.33	1703.98	1714.82	1693.33	1725.46		280.074	766.667	770.414	775.057	776.929	771.872	766.889	766.667	794.494
	477.39	34.0284	81.9451	105.487			886.637	18595		525.024	2053.33	2056.1	2054.32	2057.15	2053.33	2060.91		395.024	1593.33	1603.77	1614.13	1593.33	1624.56		280.024	770	773.639	778.195	780.051	775.117	770.219	770	797.22
	477.631	34.0145	81.9367	105.488			885.637	18845		524.974	2066.67	2069.38	2067.65	2070.42	2066.67	2074.11		394.974	1700	1710.24	1720.14	1700	1730.38		279.974	723.333	726.868	731.339	733.18	728.363	723.55	723.333	749.966
	477.872	34.0005	81.9286	105.489			884.637	18440		524.924	2083.33	2086	2084.3	2087.03	2083.33	2090.66		394.924	1780	1790.04	1799.52	1780	1809.56		279.924	770	773.435	777.823	779.648	774.945	770.214	770	796.065
	478.113	33.9864	81.9208	105.491			883.637	18545		524.874	2046.67	2049.28	2047.62	2050.3	2046.67	2053.87		394.874	1686.67	1696.52	1705.6	1686.67	1715.45		279.874	666.667	670.007	674.313	676.122	671.529	666.878	666.667	692.182
	478.355	33.9722	81.9133	105.493			882.637	18675		524.824	2083.33	2085.89	2084.28	2086.91	2083.33	2090.41		394.824	1766.67	1776.34	1785.04	1766.67	1794.71		279.824	666.667	669.915	674.142	675.936	671.448	666.875	666.667	691.649
	478.596	33.9579	81.9062	105.495			881.637	18290		524.774	2146.67	2149.18	2147.6	2150.19	2146.67	2153.64		394.774	1693.33	1702.83	1711.17	1693.33	1720.66		279.774	713.333	716.494	720.644	722.421	718.036	713.539	713.333	737.8
	478.837	33.9437	81.8995	105.498			880.637	18970		524.724	2093.33	2095.8	2094.25	2096.82	2093.33	2100.2		394.724	1753.33	1762.65	1770.66	1753.33	1779.98		279.724	700	703.077	707.151	708.912	704.626	700.203	700	723.968
	479.078	33.9296	81.8931	105.501			879.637	18980		524.674	2080	2082.42	2080.91	2083.44	2080	2086.77		394.674	1853.33	1862.48	1870.18	1853.33	1879.33		279.674	736.667	739.662	743.663	745.407	741.217	736.866	736.667	760.15
	479.319	33.9154	81.8869	105.503			878.637	18950		524.624	2170	2172.37	2170.9	2173.4	2170	2176.67		394.624	1560	1568.98	1576.38	1560	1585.36		279.624	690	692.918	696.847	698.574	694.478	690.197	690	713.014
	479.56	33.901	81.8805	105.506			877.637	18895		524.574	2143.33	2145.66	2144.22	2146.69	2143.33	2149.9		394.574	1593.33	1602.16	1609.27	1593.33	1618.09		279.574	646.667	649.509	653.369	655.079	651.073	646.861	646.667	669.225
	479.801	33.886	81.8735	105.508			876.637	18395		524.524	2056.67	2058.95	2057.54	2059.98	2056.67	2063.14		394.524	1660	1668.67	1675.5	1660	1684.17		279.524	720	722.771	726.562	728.256	724.337	720.192	720	742.117
	480.042	33.8705	81.8659	105.51			875.637	18900		524.474	2270	2272.25	2270.86	2273.27	2270	2276.38		394.474	1846.67	1855.18	1861.76	1846.67	1870.27		279.474	686.667	689.368	693.093	694.77	690.935	686.855	686.667	708.354
	480.283	33.8546	81.8578	105.511			874.637	18830		524.424	2136.67	2138.87	2137.52	2139.9	2136.67	2142.95		394.424	1886.67	1895.03	1901.36	1886.67	1909.73		279.424	633.333	635.968	639.628	641.288	637.535	633.519	633.333	654.605
	480.524	33.8385	81.8496	105.512			873.637	18630		524.374	2086.67	2088.83	2087.51	2089.85	2086.67	2092.86		394.374	1713.33	1721.56	1727.65	1713.33	1735.87		279.374	796.667	799.237	802.833	804.477	800.803	796.851	796.667	817.534
	480.766	33.8225	81.8417	105.513			872.637	18950		524.324	2133.33	2135.46	2134.16	2136.48	2133.33	2139.43		394.324	1580	1588.08	1593.95	1580	1602.03		279.324	793.333	795.841	799.376	801.003	797.407	793.515	793.333	813.809
	481.007	33.8066	81.8343	105.514			871.637	18435		524.274	2160	2162.09	2160.82	2163.1	2160	2166.01		394.274	1820	1827.94	1833.6	1820	1841.54		279.274	790	792.448	795.922	797.533	794.011	790.18	790	810.095
	481.248	33.7911	81.8277	105.515			870.637	19215		524.224	2240	2242.06	2240.8	2243.06	2240	2245.92		394.224	1626.67	1634.48	1639.93	1626.67	1647.74		279.224	696.667	699.057	702.472	704.066	700.617	696.845	696.667	716.391
	481.489	33.7757	81.8219	105.517			869.637	19160		524.174	2093.33	2095.35	2094.12	2096.35	2093.33	2099.16		394.174	1600	1607.68	1612.93	1600	1620.61		279.174	763.333	765.668	769.026	770.603	767.225	763.51	763.333	782.698
	481.73	33.7605	81.8165	105.518			868.637	19245		524.124	2076.67	2078.65	2077.45	2079.64	2076.67	2082.41		394.124	1660	1667.55	1672.62	1660	1680.17		279.124	733.333	735.614	738.916	740.477	737.167	733.508	733.333	752.348
	481.971	33.7456	81.8114	105.519			867.637	19040		524.074	2060	2061.95	2060.77	2062.93	2060	2065.66		394.074	1760	1767.43	1772.32	1760	1779.74		279.074	630	632.229	635.475	637.028	633.777	630.173	630	648.682
	482.212	33.7309	81.8065	105.521			866.637	19000		524.024	2073.33	2075.26	2074.09	2076.22	2073.33	2078.91		394.024	1726.67	1733.97	1738.69	1726.67	1746		279.024	656.667	658.845	662.038	663.601	660.388	656.838	656.667	675.043
	482.453	33.7167	81.8018	105.522			865.637	18805		523.974	2136.67	2138.57	2137.41	2139.52	2136.67	2142.16		393.974	1786.67	1793.86	1798.41	1786.67	1805.6		278.974	696.667	698.797	701.937	703.507	700.334	696.836	696.667	714.744
	482.694	33.7031	81.7973	105.524			864.637	18420		523.924	2160	2161.88	2160.73	2162.81	2160	2165.42		393.924	1673.33	1680.41	1684.8	1673.33	1691.88		278.924	733.333	735.416	738.506	740.08	736.947	733.501	733.333	751.117
	482.936	33.6898	81.793	105.525			863.637	18840		523.874	2226.67	2228.52	2227.39	2229.43	2226.67	2232.01		393.874	1646.67	1653.63	1657.87	1646.67	1664.83		278.874	770	772.038	775.077	776.653	773.562	770.166	770	787.495
	483.177	33.6767	81.7887	105.527			862.637	19195		523.824	2126.67	2128.49	2127.39	2129.39	2126.67	2131.94		393.824	1626.67	1633.52	1637.62	1626.67	1644.47		278.824	720	721.994	724.984	726.559	723.511	720.164	720	737.212
	483.418	33.6632	81.784	105.528			861.637	18885		523.774	2100	2101.8	2100.71	2102.68	2100	2105.2		393.774	1853.33	1860.08	1864.04	1853.33	1870.78		278.774	720	721.951	724.894	726.465	723.461	720.162	720	736.934
	483.659	33.649	81.7781	105.529			860.637	19585		523.724	2166.67	2168.44	2167.37	2169.3	2166.67	2171.79		393.724	1720	1726.64	1730.46	1720	1737.1		278.724	750	751.91	754.806	756.372	753.413	750.16	750	766.66
	483.9	33.6333	81.7705	105.528			859.637	19485		523.674	1973.33	1975.09	1974.03	1975.93	1973.33	1978.38		393.674	1786.67	1793.2	1796.9	1786.67	1803.44		278.674	746.667	748.537	751.387	752.944	750.032	746.825	746.667	763.058
	484.141	33.6161	81.7603	105.526			858.637	18805		523.624	2140	2141.73	2140.69	2142.55	2140	2144.97		393.624	1800	1806.44	1810.01	1800	1816.45		278.624	693.333	695.164	697.981	699.518	696.652	693.49	693.333	709.471
	484.382	33.5973	81.7474	105.523			857.637	19320		523.574	2136.67	2138.37	2137.35	2139.18	2136.67	2141.56		393.574	1780	1786.34	1789.8	1780	1796.13		278.574	666.667	668.46	671.25	672.757	669.939	666.822	666.667	682.562
	484.623	33.5775	81.7322	105.518			856.637	19360		523.524	2070	2071.68	2070.68	2072.47	2070	2074.82		393.524	1740	1746.24	1749.59	1740	1755.83		278.524	620	621.757	624.52	625.997	623.227	620.153	620	635.654
	484.864	33.5572	81.7154	105.512			855.637	18930		523.474	2060	2061.65	2060.67	2062.44	2060	2064.76		393.474	1580	1586.15	1589.38	1580	1595.54		278.474	743.333	745.055	747.789	749.236	746.517	743.485	743.333	758.749
	485.106	33.5371	81.6981	105.506			854.637	19475		523.424	2070	2071.62	2070.66	2072.41	2070	2074.7		393.424	1820	1826.06	1829.19	1820	1835.25		278.424	723.333	725.021	727.725	729.143	726.474	723.483	723.333	738.512
	485.347	33.5174	81.6809	105.5			853.637	19555		523.374	1906.67	1908.27	1907.32	1909.06	1906.67	1911.31		393.374	1633.33	1639.3	1642.33	1633.33	1648.3		278.374	726.667	728.321	730.995	732.382	729.765	726.814	726.667	741.611
	485.588	33.4982	81.6643	105.495			852.637	19410		523.324	2143.33	2144.91	2143.98	2145.7	2143.33	2147.92		393.324	1646.67	1652.55	1655.48	1646.67	1661.36		278.324	640	641.622	644.264	645.622	643.057	640.146	640	654.711
	485.829	33.4798	81.6485	105.49			851.637	19260		523.274	2223.33	2224.88	2223.98	2225.67	2223.33	2227.86		393.274	1726.67	1732.46	1735.3	1726.67	1741.1		278.274	720	721.591	724.2	725.528	723.017	720.144	720	734.48
	486.07	33.462	81.6334	105.486			850.637	19370		523.224	2070	2071.52	2070.64	2072.31	2070	2074.47		393.224	1646.67	1652.38	1655.13	1646.67	1660.84		278.224	763.333	764.894	767.47	768.768	766.31	763.476	763.333	777.584
	486.311	33.4448	81.619	105.482			849.637	19240		523.174	2156.67	2158.16	2157.3	2158.95	2156.67	2161.08		393.174	1740	1745.63	1748.29	1740	1753.92		278.174	743.333	744.864	747.406	748.674	746.271	743.474	743.333	757.356
	486.552	33.428	81.605	105.479			848.637	19080		523.124	2200	2201.47	2200.62	2202.26	2200	2204.36		393.124	1766.67	1772.22	1774.8	1766.67	1780.35		278.124	690	691.502	694.008	695.247	692.9	690.14	690	703.797
	486.793	33.4117	81.5911	105.475			847.637	19310		523.074	2140	2141.45	2140.61	2142.24	2140	2144.3		393.074	1686.67	1692.14	1694.64	1686.67	1700.11		278.074	733.333	734.807	737.278	738.487	736.196	733.472	733.333	746.906
	487.034	33.3954	81.577	105.471			846.637	19265		523.024	2083.33	2084.76	2083.94	2085.54	2083.33	2087.57		393.024	1800	1805.4	1807.82	1800	1813.21		278.024	653.333	654.78	657.214	658.393	656.159	653.471	653.333	666.683
	487.275	33.379	81.5627	105.467			845.637	18970		522.974	2156.67	2158.06	2157.27	2158.85	2156.67	2160.85		392.974	1580	1585.32	1587.67	1580	1592.99		277.974	686.667	688.087	690.483	691.633	689.456	686.803	686.667	699.795
	487.517	33.3623	81.548	105.462			844.637	19160		522.924	2140	2141.37	2140.59	2142.16	2140	2144.12		392.924	1753.33	1758.58	1760.86	1753.33	1766.1		277.924	576.667	578.061	580.419	581.554	579.421	576.801	576.667	589.591
	487.758	33.3455	81.5329	105.456			843.637	19960		522.874	2133.33	2134.69	2133.92	2135.47	2133.33	2137.41		392.874	1706.67	1711.84	1714.05	1706.67	1719.22		277.874	690	691.373	693.689	694.831	692.72	690.134	690	702.746
	487.999	33.3287	81.5176	105.451			842.637	19700		522.824	2023.33	2024.67	2023.91	2025.44	2023.33	2027.36		392.824	1626.67	1631.77	1633.91	1626.67	1639.01		277.824	703.333	704.687	706.958	708.108	706.019	703.466	703.333	715.904
	488.24	33.312	81.5022	105.444			841.637	19555		522.774	2123.33	2124.66	2123.91	2125.42	2123.33	2127.31		392.774	1940	1945.04	1947.11	1940	1952.14		277.774	686.667	688.001	690.228	691.384	689.319	686.798	686.667	699.063
	488.481	33.2954	81.4869	105.438			840.637	19275		522.724	2333.33	2334.64	2333.9	2335.39	2333.33	2337.26		392.724	1700	1704.97	1706.98	1700	1711.95		277.724	626.667	627.982	630.164	631.327	629.286	626.796	626.667	638.889
	488.722	33.2791	81.4717	105.431			839.637	19505		522.674	2100	2101.29	2100.56	2102.03	2100	2103.88		392.674	1546.67	1551.57	1553.52	1546.67	1558.42		277.674	700	701.296	703.433	704.604	702.587	700.129	700	712.049
	488.963	33.2629	81.4567	105.425			838.637	19435		522.624	2080	2081.28	2080.55	2082.01	2080	2083.83		392.624	1600	1604.84	1606.73	1600	1611.57		277.624	693.333	694.61	696.703	697.88	695.889	693.461	693.333	705.21
	489.204	33.2465	81.4419	105.418			837.637	19625		522.574	2013.33	2014.59	2013.88	2015.31	2013.33	2017.12		392.574	1573.33	1578.11	1579.94	1573.33	1584.71		277.574	683.333	684.591	686.639	687.824	685.858	683.459	683.333	695.037
	489.445	33.2299	81.4272	105.412			836.637	19680		522.524	2116.67	2117.91	2117.2	2118.62	2116.67	2120.4		392.524	1793.33	1798.04	1799.83	1793.33	1804.54		277.524	690	691.239	693.25	694.434	692.494	690.125	690	701.54
	489.687	33.2133	81.4128	105.406			835.637	19540		522.474	2146.67	2147.9	2147.2	2148.6	2146.67	2150.36		392.474	1700	1704.65	1706.38	1700	1711.03		277.474	696.667	697.886	699.878	701.043	699.131	696.79	696.667	708.061
	489.928	33.1968	81.3988	105.4			834.637	19785		522.424	1963.33	1964.55	1963.86	1965.24	1963.33	1966.98		392.424	1706.67	1711.25	1712.94	1706.67	1717.52		277.424	733.333	734.533	736.505	737.653	735.768	733.456	733.333	744.582
	490.169	33.1809	81.3855	105.394			833.637	19955		522.374	2110	2111.2	2110.52	2111.88	2110	2113.6		392.374	1786.67	1791.19	1792.83	1786.67	1797.36		277.374	673.333	674.514	676.467	677.597	675.739	673.454	673.333	684.438
	490.41	33.1654	81.3728	105.389			832.637	19820		522.324	2183.33	2184.52	2183.85	2185.19	2183.33	2186.89		392.324	1833.33	1837.8	1839.39	1833.33	1843.86		277.324	660	661.162	663.095	664.207	662.378	660.12	660	670.96
	490.651	33.1505	81.3605	105.384			831.637	20155		522.274	2113.33	2114.5	2113.85	2115.16	2113.33	2116.84		392.274	1773.33	1777.75	1779.29	1773.33	1783.7		277.274	660	661.142	663.056	664.15	662.35	660.119	660	670.816
	490.892	33.1355	81.3482	105.378			830.637	20035		522.224	2200	2201.15	2200.51	2201.8	2200	2203.47		392.224	1926.67	1931.02	1932.52	1926.67	1936.88		277.224	583.333	584.456	586.351	587.426	585.656	583.451	583.333	594.006
	491.133	33.1201	81.3354	105.372			829.637	20085		522.174	2130	2131.14	2130.51	2131.79	2130	2133.43		392.174	1653.33	1657.64	1659.09	1653.33	1663.39		277.174	650	651.104	652.979	654.036	652.295	650.116	650	660.53
	491.374	33.1038	81.322	105.365			828.637	19840		522.124	2146.67	2147.79	2147.17	2148.44	2146.67	2150.06		392.124	1653.33	1657.58	1658.99	1653.33	1663.24		277.124	613.333	614.418	616.273	617.313	615.602	613.448	613.333	623.721
	491.615	33.0865	81.3077	105.357			827.637	19800		522.074	2183.33	2184.44	2183.83	2185.09	2183.33	2186.69		392.074	1600	1604.2	1605.57	1600	1609.77		277.074	616.667	617.732	619.568	620.589	618.91	616.78	616.667	626.912
	491.856	33.0683	81.2929	105.349			826.637	19830		522.024	2186.67	2187.76	2187.16	2188.41	2186.67	2189.99		392.024	1553.33	1557.48	1558.81	1553.33	1562.96		277.024	700	701.046	702.862	703.866	702.217	700.112	700	710.104
	492.098	33.0494	81.2779	105.34			825.637	20400		521.974	2116.67	2117.74	2117.15	2118.39	2116.67	2119.95		391.974	1766.67	1770.76	1772.06	1766.67	1776.15		276.974	736.667	737.693	739.49	740.476	738.859	736.778	736.667	746.63
	492.339	33.0302	81.263	105.332			824.637	20310		521.924	2106.67	2107.73	2107.15	2108.37	2106.67	2109.91		391.924	1666.67	1670.71	1671.97	1666.67	1676.01		276.924	700	701.007	702.785	703.752	702.168	700.111	700	709.823
	492.58	33.0109	81.2484	105.323			823.637	19930		521.874	2136.67	2137.71	2137.14	2138.36	2136.67	2139.88		391.874	1540	1543.99	1545.22	1540	1549.21		276.874	606.667	607.655	609.413	610.362	608.81	606.776	606.667	616.349
	492.821	32.9916	81.2342	105.315			822.637	19430		521.824	2080	2081.03	2080.47	2081.67	2080	2083.18		391.824	1666.67	1670.61	1671.8	1666.67	1675.75		276.824	650	650.969	652.707	653.639	652.12	650.109	650	659.543
	493.062	32.9722	81.22	105.307			821.637	20055		521.774	2076.67	2077.68	2077.14	2078.32	2076.67	2079.8		391.774	1653.33	1657.23	1658.39	1653.33	1662.29		276.774	713.333	714.289	716.002	716.927	715.429	713.441	713.333	722.755
	493.303	32.9528	81.2057	105.299			820.637	19650		521.724	2110	2111	2110.46	2111.64	2110	2113.1		391.724	1733.33	1737.19	1738.31	1733.33	1742.16		276.724	656.667	657.611	659.297	660.223	658.74	656.774	656.667	665.978
	493.544	32.9333	81.1911	105.29			819.637	19590		521.674	2010	2010.99	2010.46	2011.62	2010	2013.07		391.674	1733.33	1737.14	1738.23	1733.33	1742.04		276.674	646.667	647.599	649.258	650.186	648.722	646.773	646.667	655.872
	493.785	32.9137	81.1761	105.282			818.637	19865		521.624	2066.67	2067.65	2067.12	2068.27	2066.67	2069.71		391.624	1766.67	1770.44	1771.49	1766.67	1775.27		276.624	640	640.921	642.553	643.483	642.038	640.105	640	649.099
	494.026	32.8944	81.1608	105.273			817.637	20000		521.574	2000	2000.97	2000.45	2001.59	2000	2003.01		391.574	1620	1623.74	1624.75	1620	1628.49		276.574	590	590.909	592.514	593.446	592.021	590.104	590	598.994
	494.268	32.8755	81.1455	105.265			816.637	19930		521.524	2146.67	2147.63	2147.11	2148.24	2146.67	2149.64		391.524	1720	1723.7	1724.68	1720	1728.39		276.524	703.333	704.231	705.808	706.742	705.336	703.437	703.333	712.221
	494.509	32.8572	81.1304	105.257			815.637	19975		521.474	2023.33	2024.28	2023.77	2024.89	2023.33	2026.28		391.474	1660	1663.67	1664.61	1660	1668.28		276.474	610	610.886	612.436	613.372	611.986	610.102	610	618.782
	494.75	32.8395	81.1157	105.25			814.637	19555		521.424	2073.33	2074.27	2073.77	2074.87	2073.33	2076.25		391.424	1773.33	1776.97	1777.88	1773.33	1781.51		276.424	590	590.874	592.399	593.335	591.968	590.102	590	598.677
	494.991	32.8222	81.1012	105.243			813.637	19975		521.374	2050	2050.93	2050.43	2051.52	2050	2052.88		391.374	1853.33	1856.93	1857.81	1853.33	1861.41		276.374	686.667	687.529	689.04	689.965	688.617	686.767	686.667	695.252
	495.232	32.8051	81.087	105.236			812.637	19840		521.324	2083.33	2084.25	2083.76	2084.84	2083.33	2086.19		391.324	1753.33	1756.9	1757.74	1753.33	1761.31		276.324	686.667	687.518	689.015	689.928	688.6	686.766	686.667	695.159
	495.473	32.7878	81.0726	105.229			811.637	19630		521.274	2150	2150.91	2150.42	2151.49	2150	2152.82		391.274	1720	1723.53	1724.35	1720	1727.88		276.274	706.667	707.506	708.99	709.891	708.582	706.765	706.667	715.067
	495.714	32.7704	81.058	105.221			810.637	20120		521.224	2070	2070.9	2070.42	2071.47	2070	2072.79		391.224	1666.67	1670.16	1670.95	1666.67	1674.45		276.224	753.333	754.161	755.631	756.52	755.231	753.431	753.333	761.641
	495.955	32.7525	81.0431	105.213			809.637	20620		521.174	2170	2170.89	2170.41	2171.45	2170	2172.76		391.174	1780	1783.46	1784.22	1780	1787.69		276.174	603.333	604.149	605.606	606.483	605.213	603.43	603.333	611.549
	496.196	32.7344	81.0281	105.204			808.637	19525		521.124	2170	2170.88	2170.41	2171.44	2170	2172.73		391.124	1700	1703.43	1704.16	1700	1707.59		276.124	660	660.804	662.247	663.113	661.862	660.096	660	668.123
	496.437	32.7161	81.0131	105.196			807.637	20485		521.074	2113.33	2114.2	2113.74	2114.76	2113.33	2116.03		391.074	1606.67	1610.06	1610.77	1606.67	1614.16		276.074	703.333	704.126	705.556	706.409	705.178	703.429	703.333	711.364
	496.679	32.6977	80.9983	105.186			806.637	19865		521.024	2070	2070.86	2070.4	2071.41	2070	2072.67		391.024	1593.33	1596.69	1597.38	1593.33	1600.74		276.024	660	660.781	662.197	663.039	661.827	660.094	660	667.939
	496.92	32.6793	80.9839	105.178			805.637	20020		520.974	2090	2090.85	2090.4	2091.39	2090	2092.64		390.974	1660	1663.32	1663.99	1660	1667.32		275.974	586.667	587.436	588.838	589.669	588.476	586.76	586.667	594.513
	497.161	32.661	80.9698	105.169			804.637	19985		520.924	2093.33	2094.17	2093.73	2094.71	2093.33	2095.95		390.924	1573.33	1576.62	1577.27	1573.33	1580.56		275.924	663.333	664.091	665.48	666.298	665.126	663.426	663.333	671.087
	497.402	32.643	80.9559	105.16			803.637	20085		520.874	2090	2090.83	2090.39	2091.37	2090	2092.59		390.874	1566.67	1569.92	1570.55	1566.67	1573.8		275.874	633.333	634.079	635.455	636.262	635.108	633.425	633.333	640.995
	497.643	32.6253	80.9423	105.152			802.637	20415		520.824	2170	2170.82	2170.39	2171.36	2170	2172.57		390.824	1600	1603.22	1603.83	1600	1607.05		275.824	646.667	647.401	648.763	649.558	648.424	646.758	646.667	654.236
	497.884	32.608	80.9286	105.144			801.637	20470		520.774	2130	2130.81	2130.39	2131.34	2130	2132.54		390.774	1693.33	1696.52	1697.11	1693.33	1700.3		275.774	646.667	647.389	648.738	649.521	648.406	646.757	646.667	654.144
	498.125	32.5914	80.9147	105.137			800.637	20200
	498.366	32.5752	80.9006	105.13			799.637	20485
	498.607	32.5595	80.8862	105.123			798.637	20440
	498.849	32.544	80.8717	105.116			797.637	20430
	499.09	32.5286	80.857	105.11			796.637	20760
	499.331	32.5131	80.8425	105.104			795.637	20650
	499.572	32.4976	80.8285	105.099			794.637	20540
	499.813	32.4822	80.8152	105.094			793.637	20180
	500.054	32.467	80.8027	105.09			792.637	19925
	500.295	32.4522	80.791	105.086			791.637	20315
	500.536	32.4376	80.7799	105.082			790.637	20230
	500.777	32.4233	80.7692	105.079			789.637	20285
	501.019	32.4094	80.7584	105.076			788.637	20945
	501.26	32.3957	80.7476	105.073			787.637	21030
	501.501	32.3823	80.7365	105.07			786.637	20760
	501.742	32.3695	80.7252	105.067			785.637	20415
	501.983	32.3573	80.7138	105.064			784.637	20930
	502.224	32.3458	80.7024	105.062			783.637	21080
	502.465	32.3347	80.6912	105.059			782.637	20880
	502.706	32.3241	80.6801	105.057			781.637	20550
	502.947	32.3134	80.6692	105.055			780.637	21240
	503.188	32.3026	80.6585	105.053			779.637	21565
	503.43	32.2915	80.6479	105.05			778.637	21095
	503.671	32.2799	80.6376	105.048			777.637	20480
	503.912	32.2679	80.6273	105.045			776.637	20460
	504.153	32.2556	80.6172	105.042			775.637	20960
	504.394	32.2431	80.6073	105.04			774.637	21005
	504.635	32.2307	80.5975	105.037			773.637	20730
	504.876	32.2186	80.5878	105.036			772.637	21120
	505.117	32.2068	80.5783	105.034			771.637	21180
	505.358	32.1953	80.5688	105.034			770.637	21255
	505.6	32.1842	80.5593	105.033			769.637	21595
	505.841	32.1732	80.5494	105.032			768.637	20945
	506.082	32.1621	80.539	105.031			767.637	20690
	506.323	32.1507	80.528	105.03			766.637	21030
	506.564	32.1388	80.5164	105.028			765.637	20910
	506.805	32.1263	80.5042	105.025			764.637	21135
	507.046	32.1133	80.4918	105.022			763.637	21530
	507.287	32.1	80.4795	105.019			762.637	21250
	507.528	32.0866	80.4676	105.016			761.637	21210
	507.769	32.0733	80.4563	105.014			760.637	21105
	508.011	32.06	80.4454	105.011			759.637	21095
	508.252	32.0468	80.4346	105.009			758.637	21100
	508.493	32.0335	80.4237	105.006			757.637	21175
	508.734	32.0201	80.4123	105.003			756.637	21470
	508.975	32.0065	80.4003	104.999			755.637	21375
	509.216	31.9927	80.3874	104.995			754.637	21545
	509.457	31.9787	80.3739	104.99			753.637	21065
	509.698	31.9646	80.3598	104.984			752.637	21230
	509.939	31.9501	80.3453	104.979			751.637	21225
	510.181	31.9353	80.3306	104.973			750.637	21110
	510.422	31.9201	80.3157	104.968			749.637	21210
	510.663	31.9044	80.3008	104.962			748.637	20860
	510.904	31.8884	80.2861	104.957			747.637	21225
	511.145	31.8723	80.2716	104.951			746.637	21340
	511.386	31.8563	80.2574	104.946			745.637	21175
	511.627	31.8407	80.2434	104.941			744.637	21630
	511.868	31.8255	80.2295	104.935			743.637	21815
	512.109	31.8108	80.2156	104.93			742.637	21445
	512.35	31.7964	80.2015	104.924			741.637	21865
	512.592	31.7824	80.1871	104.918			740.637	21615
	512.833	31.7685	80.1726	104.912			739.637	21570
	513.074	31.7549	80.158	104.906			738.637	21855
	513.315	31.7414	80.1435	104.9			737.637	21685
	513.556	31.728	80.1294	104.894			736.637	21905
	513.797	31.7146	80.1155	104.889			735.637	21745
	514.038	31.7007	80.1017	104.884			734.637	21995
	514.279	31.686	80.0877	104.878			733.637	21705
	514.52	31.6702	80.0734	104.873			732.637	21470
	514.762	31.6534	80.0585	104.867			731.637	21585
	515.003	31.6356	80.0432	104.86			730.637	21905
	515.244	31.6173	80.0275	104.853			729.637	22165
	515.485	31.5988	80.0113	104.846			728.637	21680
	515.726	31.5804	79.9948	104.838			727.637	21820
	515.967	31.5622	79.9777	104.83			726.637	21930
	516.208	31.5443	79.96	104.822			725.637	21790
	516.449	31.5266	79.9417	104.814			724.637	21905
	516.69	31.5092	79.9229	104.805			723.637	21630
	516.932	31.4921	79.9037	104.797			722.637	21495
	517.173	31.4751	79.8846	104.789			721.637	21915
	517.414	31.4582	79.8658	104.782			720.637	21910
	517.655	31.4414	79.8476	104.774			719.637	22060
	517.896	31.4246	79.8299	104.767			718.637	21625
	518.137	31.4075	79.8128	104.759			717.637	21700
	518.378	31.3902	79.7961	104.751			716.637	21965
	518.619	31.3725	79.7795	104.743			715.637	22675
	518.86	31.3545	79.7628	104.734			714.637	21820
	519.101	31.3365	79.7459	104.725			713.637	22055
	519.343	31.3186	79.7288	104.716			712.637	22205
	519.584	31.3011	79.7116	104.707			711.637	22200
	519.825	31.284	79.6943	104.699			710.637	22150
	520.066	31.2674	79.677	104.69			709.637	22475
	520.307	31.2512	79.6596	104.682			708.637	22070
	520.548	31.2351	79.6424	104.673			707.637	22390
	520.789	31.2192	79.6254	104.665			706.637	22320
	521.03	31.2032	79.6087	104.657			705.637	22605
	521.271	31.187	79.5925	104.649			704.637	22340
	521.513	31.1706	79.5768	104.641			703.637	22370
	521.754	31.1538	79.5616	104.633			702.637	22150
	521.995	31.1367	79.5468	104.626			701.637	22430
	522.236	31.1194	79.5323	104.617			700.637	22755
	522.477	31.1021	79.5182	104.609			699.637	22390
	522.718	31.085	79.5043	104.6			698.637	22080
	522.959	31.0684	79.4906	104.592			697.637	22235
	523.2	31.0524	79.477	104.583			696.637	22675
	523.441	31.0372	79.4635	104.575			695.637	22255
	523.682	31.0226	79.45	104.567			694.637	22400
	523.924	31.0085	79.4364	104.56			693.637	22815
	524.165	30.9947	79.4227	104.553			692.637	22345
	524.406	30.981	79.4091	104.546			691.637	22630
	524.647	30.9671	79.3957	104.54			690.637	22580
	524.888	30.9531	79.3826	104.534			689.637	22590
	525.129	30.9388	79.37	104.529			688.637	22865
	525.37	30.9242	79.3579	104.524			687.637	22520
	525.611	30.9094	79.3464	104.518			686.637	22430
	525.852	30.8943	79.3352	104.513			685.637	22650
	526.094	30.879	79.3244	104.507			684.637	22635
	526.335	30.8634	79.3139	104.501			683.637	22395
	526.576	30.8476	79.3037	104.495			682.637	23175
	526.817	30.8317	79.2937	104.489			681.637	23010
	527.058	30.816	79.284	104.483			680.637	23035
	527.299	30.8003	79.2745	104.477			679.637	22970
	527.54	30.7849	79.2652	104.472			678.637	22895
	527.781	30.7697	79.256	104.466			677.637	22605
	528.022	30.7547	79.2467	104.461			676.637	22870
	528.264	30.7396	79.2373	104.456			675.637	22810
	528.505	30.7244	79.2276	104.45			674.637	22640
	528.746	30.709	79.2176	104.444			673.637	22945
	528.987	30.6932	79.2073	104.438			672.637	22855
	529.228	30.677	79.1968	104.432			671.637	23245
	529.469	30.6605	79.1861	104.425			670.637	22545
	529.71	30.6438	79.1755	104.418			669.637	22890
	529.951	30.6271	79.1649	104.411			668.637	22865
	530.192	30.6107	79.1547	104.405			667.637	23090
	530.433	30.5946	79.1449	104.398			666.637	23215
	530.675	30.579	79.1354	104.392			665.637	23140
	530.916	30.5641	79.1262	104.386			664.637	22890
	531.157	30.5495	79.1169	104.38			663.637	23025
	531.398	30.5352	79.1073	104.373			662.637	22895
	531.639	30.5209	79.097	104.365			661.637	23135
	531.88	30.5064	79.086	104.358			660.637	23520
	532.121	30.4916	79.0743	104.349			659.637	23195
	532.362	30.4763	79.0622	104.341			658.637	23555
	532.603	30.4606	79.0499	104.333			657.637	22760
	532.845	30.4447	79.0377	104.324			656.637	22660
	533.086	30.4284	79.026	104.316			655.637	22960
	533.327	30.412	79.0147	104.308			654.637	23345
	533.568	30.3956	79.0037	104.3			653.637	23695
	533.809	30.3791	78.9931	104.292			652.637	23580
	534.05	30.3627	78.9826	104.285			651.637	23270
	534.291	30.3466	78.9721	104.277			650.637	22990
	534.532	30.3308	78.9615	104.269			649.637	23725
	534.773	30.3152	78.9507	104.262			648.637	23790
	535.014	30.2998	78.9396	104.254			647.637	23645
	535.256	30.2842	78.9282	104.246			646.637	23965
	535.497	30.2684	78.9164	104.238			645.637	23355
	535.738	30.2522	78.9042	104.23			644.637	23060
	535.979	30.2354	78.8916	104.222			643.637	23395
	536.22	30.2183	78.8788	104.214			642.637	23085
	536.461	30.2007	78.8657	104.205			641.637	23295
	536.702	30.183	78.8525	104.197			640.637	23385
	536.943	30.165	78.8391	104.188			639.637	23690
	537.184	30.1468	78.8254	104.179			638.637	23495
	537.426	30.1282	78.8111	104.17			637.637	23560
	537.667	30.1092	78.7959	104.159			636.637	23125
	537.908	30.0896	78.7796	104.148			635.637	23390
	538.149	30.0697	78.7622	104.136			634.637	23925
	538.39	30.0496	78.7439	104.124			633.637	23245
	538.631	30.0295	78.7248	104.111			632.637	23080
	538.872	30.0094	78.7052	104.098			631.637	23420
	539.113	29.9896	78.6854	104.084			630.637	23700
	539.354	29.9697	78.6654	104.071			629.637	23675
	539.595	29.9499	78.6453	104.058			628.637	23895
	539.837	29.9299	78.625	104.045			627.637	23915
	540.078	29.9097	78.6045	104.031			626.637	23460
	540.319	29.8893	78.5839	104.017			625.637	23855
	540.56	29.8688	78.5632	104.002			624.637	23790
	540.801	29.8482	78.5424	103.987			623.637	24920
	541.042	29.8276	78.5215	103.972			622.637	24310
	541.283	29.8072	78.5004	103.956			621.637	23930
	541.524	29.7868	78.4791	103.941			620.637	23680
	541.765	29.7665	78.4575	103.925			619.637	24375
	542.007	29.7464	78.4355	103.909			618.637	23160
	542.248	29.7265	78.4132	103.892			617.637	24505
	542.489	29.7067	78.3905	103.876			616.637	24530
	542.73	29.687	78.3676	103.859			615.637	23915
	542.971	29.6672	78.3444	103.843			614.637	24395
	543.212	29.6473	78.321	103.826			613.637	24145
	543.453	29.6271	78.2974	103.808			612.637	23995
	543.694	29.6063	78.2736	103.79			611.637	23645
	543.935	29.5851	78.2496	103.772			610.637	24360
	544.177	29.5635	78.2255	103.753			609.637	23775
	544.418	29.5417	78.2014	103.734			608.637	24650
	544.659	29.5199	78.1773	103.715			607.637	24640
	544.9	29.4983	78.1532	103.697			606.637	23845
	545.141	29.4769	78.129	103.678			605.637	24055
	545.382	29.456	78.1047	103.66			604.637	24225
	545.623	29.4353	78.0802	103.641			603.637	24525
	545.864	29.415	78.0554	103.623			602.637	23880
	546.105	29.395	78.0305	103.605			601.637	24080
	546.346	29.3751	78.0055	103.587			600.637	24315
	546.588	29.3553	77.9803	103.57			599.637	24180
	546.829	29.3354	77.9553	103.552			598.637	24760
	547.07	29.3153	77.9304	103.535			597.637	24170
	547.311	29.2949	77.9057	103.517			596.637	24485
	547.552	29.2742	77.8812	103.5			595.637	24215
	547.793	29.2531	77.8572	103.483			594.637	24045
	548.034	29.2319	77.8334	103.465			593.637	24100
	548.275	29.2106	77.8099	103.447			592.637	24325
	548.516	29.1894	77.7867	103.429			591.637	24750
	548.758	29.1684	77.7637	103.412			590.637	24555
	548.999	29.1477	77.7409	103.394			589.637	24075
	549.24	29.1273	77.7183	103.377			588.637	24140
	549.481	29.1071	77.6958	103.359			587.637	24255
	549.722	29.087	77.6734	103.342			586.637	24450
	549.963	29.067	77.6513	103.325			585.637	24230
	550.204	29.0472	77.6293	103.309			584.637	24570
	550.445	29.0274	77.6077	103.293			583.637	24815
	550.686	29.0077	77.5863	103.277			582.637	24415
	550.927	28.9881	77.5653	103.261			581.637	24475
	551.169	28.9686	77.5445	103.246			580.637	25295
	551.41	28.9492	77.5239	103.231			579.637	25010
	551.651	28.93	77.5036	103.216			578.637	24440
	551.892	28.9108	77.4835	103.201			577.637	24960
	552.133	28.8917	77.4638	103.187			576.637	24860
	552.374	28.8728	77.4443	103.172			575.637	24790
	552.615	28.8541	77.4252	103.159			574.637	24805
	552.856	28.8356	77.4064	103.145			573.637	24470
	553.097	28.8172	77.388	103.133			572.637	24620
	553.339	28.7989	77.3698	103.12			571.637	24645
	553.58	28.7807	77.3518	103.109			570.637	24630
	553.821	28.7624	77.3341	103.097			569.637	24750
	554.062	28.7441	77.3166	103.086			568.637	24595
	554.303	28.7258	77.2991	103.074			567.637	24280
	554.544	28.7074	77.2819	103.063			566.637	24185
	554.785	28.689	77.2649	103.052			565.637	24445
	555.026	28.6705	77.2481	103.042			564.637	24660
	555.267	28.6519	77.2317	103.032			563.637	24405
	555.508	28.6333	77.2156	103.022			562.637	24665
	555.75	28.6145	77.2	103.013			561.637	24155
	555.991	28.5957	77.1849	103.004			560.637	24720
	556.232	28.5768	77.1702	102.995			559.637	25010
	556.473	28.5579	77.1558	102.987			558.637	25410
	556.714	28.5391	77.1419	102.98			557.637	25090
	556.955	28.5204	77.1282	102.973			556.637	25305
	557.196	28.5018	77.1147	102.966			555.637	26075
	557.437	28.4834	77.1013	102.959			554.637	25850
	557.678	28.4649	77.0879	102.952			553.637	25845
	557.92	28.4464	77.0745	102.946			552.637	25140
	558.161	28.4277	77.061	102.94			551.637	24920
	558.402	28.4086	77.0473	102.933			550.637	24840
	558.643	28.3893	77.0334	102.927			549.637	24470
	558.884	28.3696	77.0194	102.92			548.637	24680
	559.125	28.3498	77.0054	102.913			547.637	24080
	559.366	28.3298	76.9912	102.906			546.637	24200
	559.607	28.3098	76.9771	102.899			545.637	23770
	559.848	28.2899	76.963	102.892			544.637	23630
	560.09	28.27	76.9489	102.885			543.637	23460
	560.331	28.2501	76.9348	102.878			542.637	22585
	560.572	28.2301	76.9206	102.872			541.637	22395
	560.813	28.2099	76.9063	102.865			540.637	21670
	561.054	28.1896	76.8918	102.859			539.637	21870
	561.295	28.1689	76.8773	102.853			538.637	22055
	561.536	28.148	76.8627	102.847			537.637	21985
	561.777	28.1267	76.8479	102.841			536.637	22385
	562.018	28.105	76.8329	102.834			535.637	22470
	562.259	28.0829	76.8175	102.827			534.637	23860
	562.501	28.0604	76.8019	102.82			533.637	27380
	562.742	28.0375	76.7858	102.812			532.637	36965
	562.983	28.0145	76.7696	102.804			531.637	46395
	563.224	27.9915	76.7533	102.796			530.637	43510
	563.465	27.9686	76.7372	102.789			529.637	32610
	563.706	27.9462	76.7215	102.782			528.637	23780
	563.947	27.9244	76.7064	102.775			527.637	21060
	564.188	27.903	76.6919	102.769			526.637	21180
	564.429	27.8821	76.678	102.764			525.637	21345
	564.671	27.8613	76.6644	102.759			524.637	21360
	564.912	27.8406	76.651	102.754			523.637	20870
	565.153	27.8196	76.6375	102.749			522.637	20715
	565.394	27.7985	76.6238	102.744			521.637	20500
	565.635	27.7772	76.6098	102.739			520.637	20675
	565.876	27.7559	76.5957	102.733			519.637	20680
	566.117	27.7345	76.5814	102.727			518.637	21100
	566.358	27.7133	76.5671	102.721			517.637	21235
	566.599	27.6923	76.553	102.715			516.637	20985
	566.84	27.6715	76.5391	102.709			515.637	20555
	567.082	27.6508	76.5255	102.704			514.637	21195
	567.323	27.6304	76.5123	102.698			513.637	20905
	567.564	27.6103	76.4995	102.694			512.637	21115
	567.805	27.5903	76.4873	102.69			511.637	20890
	568.046	27.5707	76.4756	102.686			510.637	20795
	568.287	27.5513	76.4643	102.683			509.637	20820
	568.528	27.532	76.4534	102.681			508.637	21000
	568.769	27.5129	76.4429	102.679			507.637	21260
	569.01	27.4938	76.4326	102.677			506.637	21365
	569.252	27.4748	76.4225	102.675			505.637	21425
	569.493	27.4557	76.4126	102.673			504.637	21175
	569.734	27.4368	76.403	102.671			503.637	20955
	569.975	27.4179	76.3936	102.669			502.637	21320
	570.216	27.3992	76.3846	102.667			501.637	21415
	570.457	27.3807	76.3758	102.666			500.637	21045
	570.698	27.3624	76.3673	102.664			499.637	21580
	570.939	27.3444	76.359	102.663			498.637	21050
	571.18	27.3265	76.3511	102.663			497.637	21390
	571.421	27.3088	76.3433	102.663			496.637	21815
	571.663	27.2914	76.3357	102.663			495.637	21710
	571.904	27.274	76.3284	102.664			494.637	21290
	572.145	27.2569	76.3212	102.665			493.637	21510
	572.386	27.2398	76.3143	102.666			492.637	21495
	572.627	27.2229	76.3076	102.668			491.637	21585
	572.868	27.206	76.3011	102.669			490.637	21095
	573.109	27.1892	76.2949	102.671			489.637	21625
	573.35	27.1725	76.2891	102.673			488.637	21690
	573.591	27.156	76.2835	102.675			487.637	21470
	573.833	27.1397	76.2782	102.677			486.637	21435
	574.074	27.1236	76.2732	102.679			485.637	21720
	574.315	27.1077	76.2685	102.682			484.637	21235
	574.556	27.092	76.2639	102.685			483.637	21430
	574.797	27.0764	76.2595	102.689			482.637	21050
	575.038	27.061	76.2552	102.692			481.637	21580
	575.279	27.0459	76.2511	102.696			480.637	21600
	575.52	27.0309	76.2472	102.701			479.637	21790
	575.761	27.016	76.2433	102.705			478.637	21825
	576.003	27.0013	76.2395	102.71			477.637	21290
	576.244	26.9867	76.2358	102.716			476.637	22165
	576.485	26.972	76.2321	102.721			475.637	21740
	576.726	26.9574	76.2284	102.726			474.637	22030
	576.967	26.9427	76.2247	102.731			473.637	21940
	577.208	26.9281	76.2211	102.737			472.637	21785
	577.449	26.9138	76.2175	102.742			471.637	21310
	577.69	26.8998	76.2141	102.748			470.637	21805
	577.931	26.8862	76.2108	102.753			469.637	21690
	578.172	26.8728	76.2076	102.759			468.637	22375
	578.414	26.8597	76.2044	102.766			467.637	21955
	578.655	26.8467	76.201	102.772			466.637	22070
	578.896	26.8337	76.1975	102.779			465.637	22035
	579.137	26.8207	76.1939	102.786			464.637	21965
	579.378	26.8077	76.1902	102.792			463.637	22120
	579.619	26.7949	76.1864	102.799			462.637	21525
	579.86	26.7822	76.1827	102.806			461.637	21860
	580.101	26.7697	76.1791	102.813			460.637	21805
	580.342	26.7572	76.1754	102.82			459.637	21840
	580.584	26.7446	76.1715	102.826			458.637	22250
	580.825	26.7317	76.1672	102.831			457.637	22475
	581.066	26.7184	76.1622	102.836			456.637	22360
	581.307	26.7048	76.1567	102.84			455.637	22525
	581.548	26.6907	76.1505	102.843			454.637	22330
	581.789	26.6763	76.1437	102.846			453.637	22150
	582.03	26.6618	76.1366	102.849			452.637	22480
	582.271	26.6472	76.1294	102.851			451.637	22235
	582.512	26.6325	76.122	102.854			450.637	22040
	582.753	26.6177	76.1146	102.856			449.637	22035
	582.995	26.6029	76.107	102.859			448.637	22055
	583.236	26.5879	76.0993	102.861			447.637	22730
	583.477	26.5728	76.0913	102.863			446.637	22305
	583.718	26.5576	76.0828	102.865			445.637	23205
	583.959	26.5423	76.0739	102.867			444.637	22910
	584.2	26.5269	76.0646	102.868			443.637	22385
	584.441	26.5115	76.055	102.869			442.637	22580
	584.682	26.4963	76.0452	102.869			441.637	22285
	584.923	26.4812	76.0353	102.868			440.637	21900
	585.165	26.4664	76.0252	102.868			439.637	21965
	585.406	26.4518	76.0151	102.867			438.637	21805
	585.647	26.4373	76.005	102.866			437.637	22465
	585.888	26.4231	75.9949	102.865			436.637	22885
	586.129	26.4091	75.9849	102.864			435.637	22460
	586.37	26.3953	75.9749	102.864			434.637	22015
	586.611	26.3817	75.9649	102.863			433.637	22455
	586.852	26.3684	75.955	102.863			432.637	22515
	587.093	26.3553	75.945	102.863			431.637	22490
	587.334	26.3423	75.9348	102.862			430.637	22895
	587.576	26.3294	75.9243	102.861			429.637	22300
	587.817	26.3165	75.9134	102.86			428.637	22395
	588.058	26.3035	75.902	102.857			427.637	22975
	588.299	26.2904	75.8902	102.855			426.637	23075
	588.54	26.2773	75.878	102.851			425.637	23695
	588.781	26.2643	75.8658	102.847			424.637	23510
	589.022	26.2515	75.8535	102.843			423.637	23185
	589.263	26.2391	75.8413	102.839			422.637	23905
	589.504	26.227	75.8293	102.835			421.637	24150
	589.746	26.2152	75.8175	102.831			420.637	23490
	589.987	26.2036	75.8058	102.827			419.637	22735
	590.228	26.1922	75.794	102.824			418.637	22665
	590.469	26.1807	75.7823	102.821			417.637	22945
	590.71	26.1693	75.7703	102.817			416.637	21840
	590.951	26.158	75.7581	102.813			415.637	21785
	591.192	26.1469	75.7457	102.809			414.637	21270
	591.433	26.136	75.733	102.805			413.637	20545
	591.674	26.1256	75.7201	102.801			412.637	20585
	591.916	26.1156	75.707	102.796			411.637	20330
	592.157	26.1059	75.6936	102.791			410.637	20015
	592.398	26.0966	75.68	102.785			409.637	19765
	592.639	26.0875	75.6663	102.78			408.637	19410
	592.88	26.0787	75.6524	102.774			407.637	18800
	593.121	26.0701	75.6385	102.768			406.637	18595
	593.362	26.0616	75.6244	102.762			405.637	18605
	593.603	26.0533	75.6103	102.757			404.637	18920
	593.844	26.0451	75.5961	102.751			403.637	19565
	594.085	26.0371	75.5816	102.746			402.637	22740
	594.327	26.0291	75.5669	102.741			401.637	30945
	594.568	26.0211	75.5518	102.735			400.637	42235
	594.809	26.0132	75.5363	102.729			399.637	45460
	595.05	26.0056	75.5204	102.723			398.637	42480
	595.291	25.9981	75.5042	102.716			397.637	33980
	595.532	25.9908	75.4878	102.708			396.637	22865
	595.773	25.9838	75.4711	102.701			395.637	18310
	596.014	25.977	75.4544	102.693			394.637	17570
	596.255	25.9703	75.4378	102.684			393.637	17520
	596.497	25.9639	75.4211	102.676			392.637	16955
	596.738	25.9576	75.4046	102.667			391.637	17205
	596.979	25.9514	75.388	102.658			390.637	17080
	597.22	25.9454	75.3715	102.65			389.637	17255
	597.461	25.9396	75.3549	102.642			388.637	17345
	597.702	25.934	75.3381	102.635			387.637	17395
	597.943	25.9286	75.3211	102.627			386.637	17645
	598.184	25.9234	75.3038	102.62			385.637	17600
	598.425	25.9185	75.2863	102.612			384.637	17555
	598.666	25.9138	75.2686	102.605			383.637	17235
	598.908	25.9093	75.2507	102.597			382.637	17215
	599.149	25.9052	75.2329	102.59			381.637	17485
	599.39	25.9013	75.2153	102.582			380.637	17750
	599.631	25.8977	75.1979	102.575			379.637	17870
	599.872	25.8943	75.1809	102.568			378.637	17470
	600.113	25.8913	75.1643	102.561			377.637	17480
	600.354	25.8885	75.148	102.555			376.637	17670
	600.595	25.886	75.1321	102.549			375.637	17490
	600.836	25.8837	75.1163	102.543			374.637	17675
	601.078	25.8816	75.1008	102.538			373.637	17325
	601.319	25.8796	75.0855	102.533			372.637	17515
	601.56	25.8776	75.0703	102.528			371.637	17735
	601.801	25.8756	75.0552	102.523			370.637	17850
	602.042	25.8735	75.0401	102.519			369.637	17100
	602.283	25.8715	75.0251	102.515			368.637	17350
	602.524	25.8696	75.0102	102.511			367.637	17585
	602.765	25.8677	74.9953	102.507			366.637	18220
	603.006	25.8659	74.9805	102.503			365.637	17955
	603.247	25.8641	74.9656	102.498			364.637	17835
	603.489	25.8623	74.9508	102.494			363.637	17440
	603.73	25.8604	74.9361	102.489			362.637	17630
	603.971	25.8584	74.9214	102.484			361.637	17715
	604.212	25.8564	74.9071	102.479			360.637	17780
	604.453	25.8544	74.8931	102.474			359.637	17920
	604.694	25.8525	74.8796	102.469			358.637	18170
	604.935	25.8509	74.8669	102.465			357.637	17740
	605.176	25.8494	74.8547	102.461			356.637	18185
	605.417	25.8481	74.843	102.457			355.637	18355
	605.659	25.8467	74.8315	102.453			354.637	18070
	605.9	25.845	74.8198	102.449			353.637	17775
	606.141	25.843	74.8075	102.444			352.637	17765
	606.382	25.8404	74.7942	102.439			351.637	17740
	606.623	25.8371	74.7799	102.433			350.637	17920
	606.864	25.8332	74.7646	102.426			349.637	17640
	607.105	25.8286	74.7484	102.419			348.637	17785
	607.346	25.8236	74.7316	102.411			347.637	17825
	607.587	25.818	74.7145	102.402			346.637	18020
	607.829	25.8121	74.6975	102.394			345.637	18340
	608.07	25.8059	74.6807	102.385			344.637	18370
	608.311	25.7995	74.6641	102.375			343.637	18345
	608.552	25.7929	74.6478	102.366			342.637	18555
	608.793	25.7861	74.6318	102.357			341.637	18140
	609.034	25.7792	74.6158	102.347			340.637	18185
	609.275	25.7722	74.6	102.338			339.637	18390
	609.516	25.7649	74.5842	102.328			338.637	18795
	609.757	25.7576	74.5684	102.318			337.637	18270
	609.998	25.7501	74.5528	102.307			336.637	18055
	610.24	25.7427	74.5373	102.297			335.637	18265
	610.481	25.7353	74.5222	102.286			334.637	18060
	610.722	25.7281	74.5077	102.275			333.637	18455
	610.963	25.721	74.4939	102.264			332.637	18505
	611.204	25.714	74.4808	102.253			331.637	18580
	611.445	25.7071	74.4686	102.242			330.637	18655
	611.686	25.7002	74.4572	102.231			329.637	18390
	611.927	25.6932	74.4466	102.22			328.637	18155
	612.168	25.6864	74.4367	102.21			327.637	18770
	612.41	25.6797	74.4274	102.2			326.637	18785
	612.651	25.6731	74.4187	102.191			325.637	18475
	612.892	25.6669	74.4107	102.182			324.637	18600
	613.133	25.661	74.4033	102.174			323.637	18740
	613.374	25.6555	74.3967	102.167			322.637	18690
	613.615	25.6504	74.3908	102.161			321.637	18700
	613.856	25.6456	74.3857	102.155			320.637	18925
	614.097	25.6413	74.3815	102.149			319.637	18300
	614.338	25.6375	74.3782	102.144			318.637	18210
	614.579	25.6342	74.3757	102.14			317.637	18855
	614.821	25.6314	74.3743	102.137			316.637	18670
	615.062	25.629	74.374	102.134			315.637	18535
	615.303	25.6271	74.3748	102.132			314.637	19510
	615.544	25.6256	74.3768	102.132			313.637	19010
	615.785	25.6244	74.3799	102.133			312.637	19070
	616.026	25.6235	74.3841	102.135			311.637	19605
	616.267	25.623	74.3893	102.138			310.637	19890
	616.508	25.6228	74.3954	102.143			309.637	19710
	616.749	25.6231	74.4023	102.149			308.637	19335
	616.991	25.6238	74.4101	102.156			307.637	20180
	617.232	25.625	74.4186	102.164			306.637	20075
	617.473	25.6268	74.428	102.174			305.637	19635
	617.714	25.6292	74.4384	102.184			304.637	19340
	617.955	25.6321	74.4498	102.196			303.637	18715
	618.196	25.6357	74.4623	102.209			302.637	18470
	618.437	25.64	74.4761	102.224			301.637	17655
	618.678	25.6448	74.4911	102.24			300.637	16830
	618.919	25.6503	74.5076	102.257			299.637	15950
	619.16	25.6563	74.5254	102.277			298.637	15290
	619.402	25.6629	74.5444	102.298			297.637	14365
	619.643	25.67	74.5646	102.32			296.637	13790
	619.884	25.6778	74.5858	102.343			295.637	12810
	620.125	25.6862	74.6078	102.369			294.637	12550
	620.366	25.6953	74.6305	102.395			293.637	11690
	620.607	25.7051	74.654	102.423			292.637	12090
	620.848	25.7158	74.6781	102.452			291.637	12255
	621.089	25.7272	74.703	102.482			290.637	12190
	621.33	25.7393	74.7286	102.514			289.637	12905
	621.572	25.7522	74.7549	102.547			288.637	16155
	621.813	25.7656	74.7821	102.58			287.637	22140
	622.054	25.7795	74.8101	102.615			286.637	36235
	622.295	25.7939	74.839	102.65			285.637	64610
	622.536	25.8087	74.8686	102.687			284.637	71840
	622.777	25.824	74.8989	102.725			283.637	42405
	623.018	25.8396	74.9299	102.764			282.637	17260
	623.259	25.8557	74.9615	102.804			281.637	9990
	623.5	25.8721	74.9935	102.845			280.637	8435
	623.742	25.8888	75.0259	102.887			279.637	7640
	623.983	25.906	75.0584	102.929			278.637	7005
	624.224	25.9234	75.0909	102.973			277.637	7100
	624.465	25.9411	75.1233	103.017			276.637	6930
	624.706	25.9591	75.1555	103.061			275.637	6715
	624.947	25.9773	75.1874	103.106			274.637	7155
	625.188	25.9957	75.2193	103.15			273.637	6895
	625.429	26.0144	75.2509	103.195			272.637	7230
	625.67	26.0332	75.2826	103.24			271.637	7850
	625.911	26.0523	75.3143	103.285			270.637	9375
	626.153	26.0714	75.3461	103.33			269.637	12550
	626.394	26.0906	75.3781	103.374			268.637	17290
	626.635	26.1097	75.41	103.419			267.637	20475
	626.876	26.1286	75.4419	103.463			266.637	17905
	627.117	26.1473	75.4736	103.507			265.637	12185
	627.358	26.1658	75.5048	103.551			264.637	8685
	627.599	26.184	75.5354	103.595			263.637	7350
	627.84	26.202	75.5651	103.638			262.637	6540
	628.081	26.2198	75.5939	103.681			261.637	6135
	628.323	26.2372	75.6216	103.723			260.637	5890
	628.564	26.2542	75.648	103.764			259.637	5975
	628.805	26.2706	75.673	103.805			258.637	6145
	629.046	26.2865	75.6966	103.844			257.637	5980
	629.287	26.3017	75.7188	103.883			256.637	5575
	629.528	26.3163	75.7397	103.921			255.637	6015
	629.769	26.3304	75.7597	103.958			254.637	5760
	630.01	26.3441	75.7789	103.995			253.637	5560
	630.251	26.3576	75.7978	104.031			252.637	5765
	630.492	26.371	75.8165	104.066			251.637	5895
	630.734	26.3843	75.8352	104.101			250.637	6085
	630.975	26.3977	75.8538	104.136			249.637	5920
	631.216	26.4112	75.8723	104.17			248.637	5750
	631.457	26.4248	75.8904	104.203			247.637	6045
	631.698	26.4385	75.9079	104.236			246.637	5695
	631.939	26.4523	75.9248	104.268			245.637	5985
	632.18	26.4662	75.9409	104.3			244.637	6070
	632.421	26.48	75.9563	104.331			243.637	5685
	632.662	26.4937	75.971	104.36			242.637	5925
	632.904	26.5073	75.9851	104.389			241.637	5940
	633.145	26.5206	75.9987	104.417			240.637	5830
	633.386	26.5337	76.0118	104.444			239.637	5845
	633.627	26.5465	76.0244	104.471			238.637	5695
	633.868	26.5589	76.0366	104.496			237.637	5595
	634.109	26.5709	76.0483	104.521			236.637	5655
	634.35	26.5826	76.0596	104.546			235.637	5485
	634.591	26.594	76.0704	104.57			234.637	5770
	634.832	26.6051	76.0807	104.593			233.637	5830
	635.073	26.6159	76.0906	104.616			232.637	5780
	635.315	26.6268	76.0999	104.639			231.637	5715
	635.556	26.6376	76.1089	104.662			230.637	5605
	635.797	26.6487	76.1175	104.684			229.637	5680
	636.038	26.66	76.1259	104.706			228.637	5590
	636.279	26.6716	76.1343	104.729			227.637	5790
	636.52	26.6833	76.1427	104.751			226.637	5900
	636.761	26.695	76.1513	104.773			225.637	6135
	637.002	26.7067	76.1599	104.795			224.637	5935
	637.243	26.7182	76.1686	104.817			223.637	6050
	637.485	26.7295	76.1771	104.838			222.637	6235
	637.726	26.7405	76.1855	104.861			221.637	6285
	637.967	26.7512	76.1934	104.883			220.637	6225
	638.208	26.7617	76.201	104.906			219.637	6500
	638.449	26.772	76.2082	104.929			218.637	6725
	638.69	26.7822	76.2152	104.953			217.637	6765
	638.931	26.7925	76.2219	104.977			216.637	7190
	639.172	26.8027	76.2285	105.002			215.637	6755
	639.413	26.8132	76.235	105.028			214.637	6765
	639.655	26.8238	76.2414	105.053			213.637	6680
	639.896	26.8346	76.2479	105.08			212.637	5960
	640.137	26.8456	76.2545	105.106			211.637	5295
	640.378	26.8566	76.2614	105.132			210.637	4575
	640.619	26.8676	76.2685	105.159			209.637	3885
	640.86	26.8786	76.2759	105.186			208.637	3435
	641.101	26.8895	76.2837	105.213			207.637	3050
	641.342	26.9003	76.2919	105.24			206.637	2850
	641.583	26.9111	76.3004	105.268			205.637	2425
	641.824	26.9219	76.3091	105.296			204.637	2470
	642.066	26.9328	76.318	105.324			203.637	2195
	642.307	26.9437	76.327	105.351			202.637	2515
	642.548	26.9546	76.336	105.379			201.637	3025
	642.789	26.9656	76.345	105.407			200.637	4240
	643.03	26.9767	76.3539	105.435			199.637	8360
	643.271	26.9879	76.3628	105.462			198.637	17190
	643.512	26.9992	76.3716	105.49			197.637	25985
	643.753	27.0104	76.3804	105.518			196.637	28925
	643.994	27.0217	76.3892	105.546			195.637	17255
	644.236	27.0327	76.3979	105.573			194.637	5175
	644.477	27.0434	76.4066	105.601			193.637	2125
	644.718	27.0536	76.4152	105.628			192.637	1710
	644.959	27.0633	76.4235	105.654			191.637	1570
	645.2	27.0725	76.4314	105.68			190.637	1315
	645.441	27.0812	76.439	105.705			189.637	1425
	645.682	27.0895	76.4461	105.73			188.637	1225
	645.923	27.0974	76.4528	105.754			187.637	1375
	646.164	27.105	76.4592	105.777			186.637	1320
	646.405	27.1124	76.4652	105.8			185.637	1295
	646.647	27.1196	76.4708	105.822			184.637	1235
	646.888	27.1265	76.4761	105.844			183.637	1310
	647.129	27.1332	76.4811	105.865			182.637	1315
	647.37	27.1395	76.4857	105.886			181.637	1360
	647.611	27.1456	76.4902	105.906			180.637	1345
	647.852	27.1514	76.4945	105.925			179.637	1280
	648.093	27.1569	76.4988	105.944			178.637	1385
	648.334	27.1621	76.5032	105.963			177.637	1310
	648.575	27.1671	76.5078	105.98			176.637	1310
	648.817	27.1718	76.5125	105.998			175.637	1465
	649.058	27.1764	76.5175	106.015			174.637	1305
	649.299	27.1808	76.5228	106.033			173.637	1305
	649.54	27.1852	76.5283	106.05			172.637	1285
	649.781	27.1896	76.534	106.067			171.637	1240
	650.022	27.194	76.54	106.085			170.637	1380
	650.263	27.1986	76.5464	106.102			169.637	1265
	650.504	27.2035	76.5532	106.121			168.637	1300
	650.745	27.2085	76.5603	106.139			167.637	1260
	650.987	27.2138	76.5678	106.158			166.637	1335
	651.228	27.2193	76.5755	106.176			165.637	1345
	651.469	27.225	76.5836	106.195			164.637	1355
	651.71	27.2307	76.592	106.214			163.637	1230
	651.951	27.2364	76.6006	106.233			162.637	1220
	652.192	27.2421	76.6096	106.251			161.637	1345
	652.433	27.2478	76.6188	106.27			160.637	1350
	652.674	27.2535	76.6282	106.288			159.637	1350
	652.915	27.2595	76.6379	106.306			158.637	1325
	653.156	27.2657	76.6478	106.324			157.637	1315
	653.398	27.2723	76.658	106.342			156.637	1305
	653.639	27.2794	76.6683	106.36			155.637	1170
	653.88	27.2867	76.6788	106.378			154.637	1275
	654.121	27.2944	76.6893	106.395			153.637	1335
	654.362	27.3024	76.6996	106.411			152.637	1355
	654.603	27.3107	76.7098	106.427			151.637	1410
	654.844	27.3196	76.7198	106.44			150.637	1320
	655.085	27.3296	76.7304	106.452			149.637	1360
	655.326	27.3417	76.7428	106.464			148.637	1380
	655.568	27.3577	76.7598	106.474			147.637	1370
	655.809	27.3804	76.7863	106.486			146.637	1380
	656.05	27.4116	76.8281	106.503			145.637	1375
	656.291	27.45	76.8863	106.525			144.637	1240
	656.532	27.4895	76.9517	106.553			143.637	1290
	656.773	27.5239	77.0122	106.583			142.637	1215
	657.014	27.5503	77.0608	106.612			141.637	1330
	657.255	27.5685	77.0959	106.639			140.637	1430
	657.496	27.5794	77.1185	106.663			139.637	1520
	657.737	27.5845	77.1307	106.686			138.637	1275
	657.979	27.585	77.1344	106.707			137.637	1320
	658.22	27.5821	77.1316	106.726			136.637	1400
	658.461	27.5769	77.124	106.745			135.637	1385
	658.702	27.5703	77.1133	106.763			134.637	1385
	658.943	27.5628	77.1007	106.781			133.637	1390
	659.184	27.555	77.0871	106.799			132.637	1415
	659.425	27.5471	77.0732	106.816			131.637	1395
	659.666	27.5392	77.0594	106.834			130.637	1320
	659.907	27.5315	77.0458	106.851			129.637	1245
	660.149	27.524	77.0325	106.869			128.637	1410
	660.39	27.5169	77.0195	106.886			127.637	1285
	660.631	27.5104	77.0068	106.904			126.637	1225
	660.872	27.5045	76.9945	106.922			125.637	1315
	661.113	27.4994	76.9826	106.94			124.637	1335
	661.354	27.4951	76.9713	106.959			123.637	1410
	661.595	27.4917	76.9607	106.978			122.637	1490
	661.836	27.489	76.9507	106.997			121.637	1475
	662.077	27.4871	76.9417	107.016			120.637	1345
	662.318	27.4859	76.9335	107.035			119.637	1425
	662.56	27.4854	76.9263	107.054			118.637	1425
	662.801	27.4855	76.9199	107.074			117.637	1430
	663.042	27.4861	76.9144	107.093			116.637	1315
	663.283	27.4872	76.9096	107.112			115.637	1380
	663.524	27.4886	76.9056	107.131			114.637	1360
	663.765	27.4905	76.9021	107.149			113.637	1280
	664.006	27.4929	76.8992	107.168			112.637	1365
	664.247	27.4958	76.8968	107.186			111.637	1450
	664.488	27.4992	76.8949	107.205			110.637	1315
	664.73	27.5033	76.8932	107.223			109.637	1395
	664.971	27.5078	76.8918	107.241			108.637	1340
	665.212	27.5127	76.8906	107.26			107.637	1290
	665.453	27.518	76.8894	107.278			106.637	1390
	665.694	27.5234	76.8882	107.295			105.637	1265
	665.935	27.5289	76.8869	107.313			104.637	1340
	666.176	27.5345	76.8856	107.33			103.637	1325
	666.417	27.5401	76.8843	107.346			102.637	1460
	666.658	27.5456	76.8829	107.362			101.637	1495
	666.9	27.5512	76.8814	107.377			100.637	1470
	667.141	27.5566	76.8799	107.392			99.637	1555
	667.382	27.5618	76.8783	107.406			98.637	1375
	667.623	27.567	76.8766	107.419			97.637	1435
	667.864	27.572	76.8747	107.431			96.637	1350
	668.105	27.577	76.8726	107.443			95.637	1405
	668.346	27.5821	76.8705	107.454			94.637	1305
	668.587	27.5873	76.8682	107.465			93.637	1300
	668.828	27.5927	76.8659	107.475			92.637	1395
	669.069	27.5983	76.8636	107.485			91.637	1450
	669.311	27.6041	76.8614	107.494			90.637	1390
	669.552	27.6101	76.8593	107.503			89.637	1325
	669.793	27.6162	76.8574	107.512			88.637	1360
	670.034	27.6224	76.8557	107.521			87.637	1505
	670.275	27.6288	76.8543	107.529			86.637	1405
	670.516	27.6352	76.8531	107.538			85.637	1445
	670.757	27.6418	76.8523	107.546			84.637	1300
	670.998	27.6486	76.8519	107.554			83.637	1410
	671.239	27.6554	76.852	107.562			82.637	1470
	671.481	27.6624	76.8526	107.57			81.637	1460
	671.722	27.6697	76.8537	107.578			80.637	1560
	671.963	27.6772	76.8555	107.586			79.637	1555
	672.204	27.6851	76.8579	107.594			78.637	1475
	672.445	27.6933	76.861	107.603			77.637	1365
	672.686	27.702	76.8648	107.612			76.637	1385
	672.927	27.711	76.8693	107.621			75.637	1480
	673.168	27.7204	76.8745	107.631			74.637	1535
	673.409	27.7301	76.8803	107.641			73.637	1470
	673.65	27.7399	76.8868	107.651			72.637	1590
	673.892	27.75	76.8939	107.66			71.637	1550
	674.133	27.7602	76.9016	107.669			70.637	1445
	674.374	27.7707	76.9101	107.679			69.637	1610
	674.615	27.7816	76.9194	107.688			68.637	1525
	674.856	27.7928	76.9297	107.697			67.637	1510
	675.097	27.8044	76.9411	107.705			66.637	1485
	675.338	27.8166	76.9536	107.714			65.637	1410
	675.579	27.8294	76.9674	107.723			64.637	1400
	675.82	27.8429	76.9824	107.733			63.637	1490
	676.062	27.8572	76.9987	107.742			62.637	1420
	676.303	27.8722	77.0165	107.752			61.637	1475
	676.544	27.888	77.0356	107.762			60.637	1430
	676.785	27.9045	77.0562	107.773			59.637	1350
	677.026	27.9216	77.0783	107.784			58.637	1525
	677.267	27.9393	77.1018	107.795			57.637	1550
	677.508	27.9576	77.1269	107.806			56.637	1505
	677.749	27.9764	77.1535	107.817			55.637	1475
	677.99	27.9959	77.1819	107.829			54.637	1570
	678.231	28.016	77.2122	107.843			53.637	1465
	678.473	28.0368	77.2447	107.858			52.637	1550
	678.714	28.0581	77.2793	107.875			51.637	1525
	678.955	28.079	77.3156	107.894			50.637	1565
	679.196	28.0984	77.3522	107.917			49.637	1600
	679.437	28.1137	77.3858	107.941			48.637	1590
	679.678	28.121	77.41	107.966			47.637	1670
	679.919	28.1165	77.4164	107.987			46.637	1575
	680.16	28.0996	77.4003	108.003			45.637	1670
	680.401	28.0749	77.3672	108.013			44.637	1525
	680.643	28.0484	77.3282	108.02			43.637	1700
	680.884	28.0236	77.2908	108.025			42.637	1535
	681.125	28.002	77.2582	108.03			41.637	1490
	681.366	27.9836	77.2313	108.037			40.637	1510
	681.607	27.9684	77.2099	108.044			39.637	1460
	681.848	27.956	77.1936	108.053			38.637	1445
	682.089	27.9459	77.1817	108.062			37.637	1440
	682.33	27.9378	77.1735	108.071			36.637	1435
	682.571	27.9311	77.1682	108.081			35.637	1390
	682.813	27.9256	77.1652	108.091			34.637	1375
	683.054	27.921	77.1637	108.102			33.637	1415
	683.295	27.917	77.1634	108.113			32.637	1400
	683.536	27.9137	77.1639	108.124			31.637	1555
	683.777	27.9108	77.1649	108.136			30.637	1590
	684.018	27.9083	77.1663	108.148			29.637	1560
	684.259	27.906	77.168	108.16			28.637	1675
	684.5	27.9039	77.1699	108.172			27.637	1740
	684.741	27.9019	77.1719	108.185			26.637	1755
	684.982	27.8998	77.1741	108.197			25.637	1995
	685.224	27.8976	77.1764	108.209			24.637	2155
	685.465	27.8954	77.179	108.221			23.637	2225
	685.706	27.8933	77.1818	108.233			22.637	2220
	685.947	27.8913	77.1851	108.245			21.637	1900
	686.188	27.8894	77.1886	108.257			20.637	1690
	686.429	27.8877	77.1925	108.268			19.637	1630
	686.67	27.8861	77.1967	108.28			18.637	1635
	686.911	27.8848	77.201	108.292			17.637	1855
	687.152	27.8836	77.2055	108.304			16.637	2135
	687.394	27.8827	77.2101	108.316			15.637	2125
	687.635	27.8819	77.2147	108.328			14.637	2455
	687.876	27.8813	77.2194	108.34			13.637	2450
	688.117	27.8806	77.2241	108.352			12.637	1630
	688.358	27.88	77.2288	108.364			11.637	1075
	688.599	27.8792	77.2337	108.376			10.637	695
	688.84	27.8784	77.2386	108.388			9.637	645
	689.081	27.8775	77.2437	108.4			8.637	645
	689.322	27.8767	77.2491	108.411			7.637	680
	689.563	27.876	77.2547	108.422			6.637	630
	689.805	27.8757	77.2607	108.434			5.637	730
	690.046	27.8757	77.267	108.445			4.637	1195
	690.287	27.8759	77.2736	108.456			3.637	2315
	690.528	27.8764	77.2806	108.467			2.637	2520
	690.769	27.8772	77.2879	108.478			1.637	1160
	691.01	27.8782	77.2954	108.49			0.637	340
	691.251	27.8794	77.303	108.501			-0.363	75
	691.492	27.8807	77.3108	108.513			-1.363	25
	691.733	27.8823	77.3186	108.525			-2.363	25
	691.975	27.8841	77.3265	108.537			-3.363	0
	692.216	27.886	77.3344	108.548
	692.457	27.8881	77.3423	108.56
	692.698	27.8903	77.3502	108.572
	692.939	27.8927	77.3583	108.583
	693.18	27.8952	77.3665	108.595
	693.421	27.8979	77.3751	108.607
	693.662	27.9008	77.384	108.618
	693.903	27.9039	77.3932	108.63
	694.144	27.9073	77.4029	108.642
	694.386	27.9108	77.4129	108.655
	694.627	27.9146	77.4231	108.667
	694.868	27.9185	77.4334	108.68
	695.109	27.9226	77.4438	108.693
	695.35	27.9269	77.4542	108.706
	695.591	27.9314	77.4646	108.719
	695.832	27.936	77.475	108.732
	696.073	27.9408	77.4854	108.746
	696.314	27.9458	77.4959	108.759
	696.556	27.9508	77.5066	108.772
	696.797	27.9561	77.5174	108.785
	697.038	27.9615	77.5287	108.799
	697.279	27.9672	77.5404	108.812
	697.52	27.9732	77.5525	108.825
	697.761	27.9796	77.5651	108.838
	698.002	27.9862	77.5781	108.852
	698.243	27.9932	77.5915	108.866
	698.484	28.0005	77.6051	108.88
	698.726	28.008	77.6188	108.894
	698.967	28.0157	77.6325	108.908
	699.208	28.0237	77.6461	108.923
	699.449	28.0318	77.6597	108.937
	699.69	28.0402	77.6732	108.952
	699.931	28.0487	77.6867	108.966
	700.172	28.0573	77.7002	108.98
	700.413	28.066	77.7136	108.994
	700.654	28.0748	77.7271	109.007
	700.895	28.0836	77.7405	109.021
	701.137	28.0926	77.7539	109.034
	701.378	28.1018	77.7674	109.047
	701.619	28.1111	77.7808	109.061
	701.86	28.1205	77.7942	109.074
	702.101	28.13	77.8077	109.087
	702.342	28.1396	77.821	109.1
	702.583	28.1493	77.8342	109.113
	702.824	28.1589	77.8473	109.126
	703.065	28.1687	77.86	109.139
	703.307	28.1785	77.8725	109.152
	703.548	28.1883	77.8847	109.164
	703.789	28.1982	77.8967	109.176
	704.03	28.2082	77.9086	109.188
	704.271	28.2183	77.9205	109.199
	704.512	28.2284	77.9323	109.211
	704.753	28.2387	77.9442	109.222
	704.994	28.2491	77.9561	109.233
	705.235	28.2597	77.968	109.245
	705.476	28.2705	77.9798	109.256
	705.718	28.2814	77.9915	109.267
	705.959	28.2923	78.003	109.277
	706.2	28.3033	78.0143	109.288
	706.441	28.3143	78.0253	109.299
	706.682	28.3253	78.0361	109.309
	706.923	28.3363	78.0468	109.319
	707.164	28.3473	78.0574	109.329
	707.405	28.3584	78.0683	109.338
	707.646	28.3696	78.0795	109.347
	707.888	28.3808	78.0911	109.355
	708.129	28.3921	78.1033	109.363
	708.37	28.4032	78.1157	109.371
	708.611	28.4141	78.1282	109.378
	708.852	28.4248	78.1402	109.385
	709.093	28.4349	78.1514	109.391
	709.334	28.4445	78.1616	109.397
	709.575	28.4536	78.1704	109.402
	709.816	28.462	78.178	109.406
	710.058	28.47	78.1845	109.41
	710.299	28.4775	78.1901	109.413
	710.54	28.4846	78.195	109.415
	710.781	28.4915	78.1995	109.417
	711.022	28.4983	78.2037	109.418
	711.263	28.5049	78.208	109.419
	711.504	28.5114	78.2122	109.42
	711.745	28.5179	78.2165	109.42
	711.986	28.5243	78.221	109.419
	712.227	28.5307	78.2256	109.418
	712.469	28.5372	78.2303	109.417
	712.71	28.5438	78.2352	109.415
	712.951	28.5505	78.2402	109.414
	713.192	28.5573	78.2452	109.412
	713.433	28.5641	78.2503	109.41
	713.674	28.5709	78.2552	109.408
	713.915	28.5777	78.2601	109.406
	714.156	28.5844	78.2647	109.405
	714.397	28.5909	78.2693	109.403
	714.639	28.5975	78.2737	109.401
	714.88	28.604	78.2781	109.4
	715.121	28.6106	78.2825	109.398
	715.362	28.6172	78.287	109.396
	715.603	28.624	78.2917	109.395
	715.844	28.6308	78.2966	109.393
	716.085	28.6378	78.3016	109.392
	716.326	28.6448	78.3069	109.391
	716.567	28.6518	78.3123	109.39
	716.808	28.659	78.3177	109.389
	717.05	28.6661	78.3231	109.389
	717.291	28.6731	78.3285	109.389
	717.532	28.68	78.3337	109.39
	717.773	28.6867	78.3387	109.391
	718.014	28.6934	78.3435	109.392
	718.255	28.7	78.3482	109.393
	718.496	28.7065	78.3527	109.395
	718.737	28.7132	78.3572	109.397
	718.978	28.7199	78.3619	109.4
	719.22	28.7267	78.3667	109.403
	719.461	28.7337	78.3719	109.406
	719.702	28.7407	78.3773	109.409
	719.943	28.7477	78.3829	109.413
	720.184	28.755	78.3888	109.417
	720.425	28.7623	78.3949	109.422
	720.666	28.7698	78.401	109.427
	720.907	28.7774	78.4072	109.433
	721.148	28.7851	78.4132	109.439
	721.389	28.7929	78.4191	109.445
	721.631	28.8007	78.4248	109.453
	721.872	28.8084	78.4303	109.46
	722.113	28.8162	78.4357	109.468
	722.354	28.824	78.441	109.476
	722.595	28.8318	78.4463	109.485
	722.836	28.8398	78.4518	109.493
	723.077	28.8478	78.4575	109.502
	723.318	28.8558	78.4635	109.512
	723.559	28.8638	78.4698	109.521
	723.801	28.8718	78.4762	109.531
	724.042	28.8797	78.4827	109.541
	724.283	28.8875	78.4891	109.551
	724.524	28.8953	78.4954	109.562
	724.765	28.903	78.5014	109.573
	725.006	28.9107	78.5071	109.584
	725.247	28.9183	78.5125	109.595
	725.488	28.9259	78.5176	109.607
	725.729	28.9334	78.5224	109.618
	725.971	28.9408	78.5271	109.63
	726.212	28.9483	78.5317	109.642
	726.453	28.9558	78.5363	109.654
	726.694	28.9634	78.541	109.666
	726.935	28.9711	78.5459	109.678
	727.176	28.9788	78.551	109.691
	727.417	28.9866	78.5563	109.703
	727.658	28.9943	78.5618	109.715
	727.899	29.0021	78.5674	109.728
	728.14	29.0098	78.573	109.74
	728.382	29.0177	78.5787	109.753
	728.623	29.0255	78.5843	109.765
	728.864	29.0334	78.5899	109.777
	729.105	29.0413	78.5955	109.789
	729.346	29.0492	78.601	109.801
	729.587	29.0569	78.6065	109.813
	729.828	29.0645	78.6119	109.825
	730.069	29.072	78.6173	109.836
	730.31	29.0794	78.6227	109.847
	730.552	29.0867	78.6281	109.857
	730.793	29.0939	78.6334	109.867
	731.034	29.1008	78.6386	109.877
	731.275	29.1074	78.6433	109.886
	731.516	29.1136	78.6474	109.895
	731.757	29.1193	78.6504	109.903
	731.998	29.1244	78.6523	109.91
	732.239	29.129	78.6531	109.917
	732.48	29.1333	78.6529	109.924
	732.721	29.1374	78.6519	109.93
	732.963	29.1413	78.6508	109.935
	733.204	29.1454	78.6496	109.94
	733.445	29.1497	78.6489	109.944
	733.686	29.1542	78.6486	109.948
	733.927	29.1589	78.6488	109.952
	734.168	29.1638	78.6494	109.955
	734.409	29.1688	78.6502	109.958
	734.65	29.1739	78.6512	109.961
	734.891	29.1788	78.6522	109.963
	735.133	29.1837	78.6532	109.965
	735.374	29.1884	78.6541	109.966
	735.615	29.1931	78.6548	109.967
	735.856	29.1976	78.6553	109.967
	736.097	29.202	78.6557	109.967
	736.338	29.2063	78.6558	109.966
	736.579	29.2105	78.6558	109.966
	736.82	29.2145	78.6556	109.965
	737.061	29.2183	78.6552	109.964
	737.303	29.2219	78.6547	109.962
	737.544	29.2253	78.6542	109.96
	737.785	29.2286	78.6537	109.958
	738.026	29.2317	78.6532	109.955
	738.267	29.2347	78.6528	109.952
	738.508	29.2376	78.6523	109.949
	738.749	29.2403	78.6517	109.945
	738.99	29.2427	78.6509	109.94
	739.231	29.2448	78.6498	109.936
	739.472	29.2467	78.6484	109.93
	739.714	29.2483	78.6466	109.925
	739.955	29.2495	78.6445	109.919
	740.196	29.2505	78.6419	109.912
	740.437	29.2512	78.639	109.906
	740.678	29.2516	78.6358	109.898
	740.919	29.2517	78.6322	109.891
	741.16	29.2516	78.6282	109.883
	741.401	29.2511	78.624	109.875
	741.642	29.2505	78.6196	109.866
	741.884	29.2496	78.6149	109.857
	742.125	29.2485	78.61	109.847
	742.366	29.2472	78.605	109.837
	742.607	29.2455	78.5997	109.826
	742.848	29.2436	78.5942	109.815
	743.089	29.2413	78.5883	109.803
	743.33	29.2387	78.5819	109.791
	743.571	29.2357	78.5751	109.779
	743.812	29.2325	78.5677	109.766
	744.053	29.229	78.5598	109.752
	744.295	29.2251	78.5515	109.738
	744.536	29.2208	78.5427	109.724
	744.777	29.2161	78.5336	109.709
	745.018	29.211	78.5242	109.694
	745.259	29.2055	78.5145	109.678
	745.5	29.1996	78.5045	109.662
	745.741	29.1932	78.4941	109.645
	745.982	29.1865	78.4834	109.628
	746.223	29.1794	78.4723	109.61
	746.465	29.1718	78.4607	109.592
	746.706	29.1637	78.4485	109.573
	746.947	29.1551	78.4357	109.553
	747.188	29.1461	78.4222	109.533
	747.429	29.1367	78.4079	109.512
	747.67	29.1269	78.3929	109.491
	747.911	29.1168	78.3772	109.47
	748.152	29.1065	78.3607	109.448
	748.393	29.0959	78.3437	109.425
	748.634	29.085	78.3262	109.402
	748.876	29.0739	78.3082	109.379
	749.117	29.0624	78.2899	109.355
	749.358	29.0506	78.2711	109.33
	749.599	29.0385	78.2521	109.305
	749.84	29.0262	78.2327	109.28
	750.081	29.0135	78.2129	109.254
	750.322	29.0005	78.1928	109.228
	750.563	28.9873	78.1723	109.201
	750.804	28.9738	78.1515	109.175
	751.046	28.9603	78.1303	109.148
	751.287	28.9467	78.1088	109.121
	751.528	28.9331	78.0871	109.094
	751.769	28.9196	78.0652	109.066
	752.01	28.9061	78.0432	109.039
	752.251	28.8926	78.0212	109.011
	752.492	28.8791	77.9992	108.983
	752.733	28.8655	77.9772	108.956
	752.974	28.8518	77.9554	108.927
	753.216	28.8381	77.9338	108.899
	753.457	28.8244	77.9125	108.871
	753.698	28.8107	77.8913	108.842
	753.939	28.7972	77.8704	108.814
	754.18	28.7838	77.8498	108.785
	754.421	28.7706	77.8293	108.757
	754.662	28.7577	77.809	108.728
	754.903	28.745	77.7889	108.7
	755.144	28.7326	77.769	108.671
	755.385	28.7206	77.7493	108.643
	755.627	28.709	77.73	108.615
	755.868	28.6978	77.7111	108.588
	756.109	28.6869	77.6927	108.56
	756.35	28.6763	77.6749	108.533
	756.591	28.6659	77.6577	108.506
	756.832	28.6558	77.6411	108.48
	757.073	28.6461	77.6254	108.453
	757.314	28.6366	77.6104	108.427
	757.555	28.6276	77.5963	108.401
	757.797	28.6189	77.5832	108.376
	758.038	28.6107	77.571	108.351
	758.279	28.6029	77.5599	108.327
	758.52	28.5957	77.55	108.303
	758.761	28.5891	77.5412	108.279
	759.002	28.583	77.5339	108.257
	759.243	28.5776	77.528	108.235
	759.484	28.5729	77.5237	108.214
	759.725	28.5689	77.5211	108.193
	759.966	28.5655	77.5202	108.173
	760.208	28.5626	77.5211	108.154
	760.449	28.5602	77.5235	108.136
	760.69	28.5583	77.5274	108.118
	760.931	28.5567	77.5325	108.1
	761.172	28.5556	77.5386	108.083
	761.413	28.5549	77.5455	108.066
	761.654	28.5545	77.5527	108.05
	761.895	28.5545	77.5601	108.034
	762.136	28.5547	77.5673	108.018
	762.378	28.5553	77.574	108.002
	762.619	28.5562	77.5801	107.987
	762.86	28.5573	77.5851	107.972
	763.101	28.5586	77.589	107.957
	763.342	28.5601	77.5917	107.941
	763.583	28.5617	77.5928	107.926
	763.824	28.5632	77.5925	107.911
	764.065	28.5647	77.5906	107.895
	764.306	28.5661	77.5871	107.879
	764.547	28.5674	77.582	107.863
	764.789	28.5686	77.5754	107.846
	765.03	28.57	77.5674	107.829
	765.271	28.5715	77.5582	107.812
	765.512	28.5732	77.5479	107.795
	765.753	28.5751	77.5366	107.779
	765.994	28.5773	77.5246	107.762
	766.235	28.5797	77.5121	107.746
	766.476	28.5824	77.4991	107.731
	766.717	28.5853	77.4859	107.716
	766.959	28.5886	77.4726	107.701
	767.2	28.5921	77.4595	107.688
	767.441	28.5959	77.4467	107.675
	767.682	28.5998	77.4343	107.663
	767.923	28.6038	77.4225	107.652
	768.164	28.6079	77.4115	107.642
	768.405	28.6121	77.4013	107.633
	768.646	28.6165	77.392	107.624
	768.887	28.6212	77.3838	107.617
	769.129	28.626	77.3767	107.61
	769.37	28.6312	77.3707	107.605
	769.611	28.6367	77.3659	107.6
	769.852	28.6425	77.3622	107.597
	770.093	28.6486	77.3597	107.594
	770.334	28.655	77.3582	107.592
	770.575	28.6616	77.3578	107.591
	770.816	28.6684	77.3584	107.591
	771.057	28.6755	77.3599	107.592
	771.298	28.6827	77.3624	107.594
	771.54	28.69	77.3659	107.597
	771.781	28.6973	77.3704	107.6
	772.022	28.7047	77.3758	107.604
	772.263	28.712	77.3823	107.609
	772.504	28.7193	77.3899	107.615
	772.745	28.7268	77.3985	107.622
	772.986	28.7344	77.4082	107.63
	773.227	28.7422	77.4189	107.638
	773.468	28.7503	77.4308	107.648
	773.71	28.7587	77.4437	107.659
	773.951	28.7673	77.4577	107.671
	774.192	28.7763	77.4728	107.684
	774.433	28.7856	77.4888	107.698
	774.674	28.7953	77.506	107.712
	774.915	28.8052	77.5242	107.728
	775.156	28.8154	77.5435	107.745
	775.397	28.8257	77.564	107.763
	775.638	28.8362	77.5855	107.782
	775.879	28.8469	77.6083	107.802
	776.121	28.8577	77.6323	107.823
	776.362	28.8688	77.6575	107.845
	776.603	28.8802	77.6839	107.868
	776.844	28.8922	77.7116	107.892
	777.085	28.9047	77.7405	107.918
	777.326	28.9178	77.7707	107.945
	777.567	28.9314	77.8021	107.973
	777.808	28.9456	77.8347	108.002
	778.049	28.9601	77.8685	108.032
	778.291	28.975	77.9035	108.063
	778.532	28.9902	77.9396	108.096
	778.773	29.0057	77.9769	108.129
	779.014	29.0214	78.0153	108.163
	779.255	29.0373	78.0549	108.198
	779.496	29.0534	78.0956	108.234
	779.737	29.0697	78.1375	108.271
	779.978	29.0863	78.1804	108.308
	780.219	29.1032	78.2244	108.346
	780.46	29.1205	78.2694	108.385
	780.702	29.1383	78.3154	108.425
	780.943	29.1566	78.3624	108.465
	781.184	29.1754	78.4103	108.505
	781.425	29.1945	78.4588	108.547
	781.666	29.2141	78.508	108.588
	781.907	29.234	78.5577	108.63
	782.148	29.2541	78.6077	108.673
	782.389	29.2745	78.6578	108.715
	782.63	29.2951	78.7081	108.758
	782.872	29.3158	78.7581	108.8
	783.113	29.3366	78.8077	108.843
	783.354	29.3574	78.8567	108.885
	783.595	29.3781	78.9046	108.928
	783.836	29.3989	78.9512	108.969
	784.077	29.4198	78.9963	109.011
	784.318	29.4407	79.0396	109.052
	784.559	29.4618	79.0809	109.093
	784.8	29.4831	79.12	109.134
	785.042	29.5045	79.1568	109.174
	785.283	29.5259	79.1912	109.213
	785.524	29.5473	79.2231	109.252
	785.765	29.5687	79.2525	109.29
	786.006	29.5901	79.2796	109.327
	786.247	29.6114	79.3045	109.363
	786.488	29.6327	79.3273	109.399
	786.729	29.6539	79.3483	109.434
	786.97	29.6752	79.3677	109.469
	787.211	29.6965	79.3858	109.503
	787.453	29.7179	79.4029	109.536
	787.694	29.7395	79.419	109.569
	787.935	29.7613	79.4346	109.602
	788.176	29.7836	79.4498	109.635
	788.417	29.8064	79.4647	109.668
	788.658	29.8296	79.4796	109.701
	788.899	29.8533	79.4945	109.734
	789.14	29.8774	79.5095	109.767
	789.381	29.9018	79.5247	109.8
	789.623	29.9265	79.54	109.834
	789.864	29.9514	79.5556	109.867
	790.105	29.9765	79.5715	109.9
	790.346	30.0018	79.5876	109.933
	790.587	30.0272	79.6042	109.966
	790.828	30.0529	79.6211	109.998
	791.069	30.0787	79.6385	110.031
	791.31	30.1047	79.6563	110.063
	791.551	30.131	79.6746	110.096
	791.792	30.1576	79.6932	110.128
	792.034	30.1846	79.712	110.16
	792.275	30.212	79.7311	110.192
	792.516	30.2396	79.7503	110.224
	792.757	30.2675	79.7694	110.255
	792.998	30.2955	79.7883	110.286
	793.239	30.3236	79.807	110.317
	793.48	30.3517	79.8254	110.347
	793.721	30.3797	79.8434	110.377
	793.962	30.4076	79.8612	110.406
	794.204	30.4353	79.8786	110.435
	794.445	30.4629	79.8958	110.464
	794.686	30.4903	79.9129	110.492
	794.927	30.5176	79.9299	110.52
	795.168	30.5446	79.9468	110.547
	795.409	30.5715	79.9636	110.574
	795.65	30.5983	79.9805	110.601
	795.891	30.625	79.9972	110.628
	796.132	30.6516	80.0138	110.654
	796.374	30.6779	80.0303	110.681
	796.615	30.704	80.0464	110.707
	796.856	30.7296	80.0623	110.733
	797.097	30.7547	80.0777	110.759
	797.338	30.7791	80.0927	110.785
	797.579	30.8026	80.1074	110.811
	797.82	30.8254	80.1217	110.836
	798.061	30.8473	80.1357	110.862
	798.302	30.8682	80.1495	110.887
	798.543	30.8882	80.1632	110.913
	798.785	30.9071	80.1767	110.938
	799.026	30.9248	80.1901	110.963
	799.267	30.9415	80.2034	110.988
	799.508	30.957	80.2164	111.013
	799.749	30.9712	80.2291	111.038
	799.99	30.9841	80.2414	111.063
	800.231	30.9955	80.2532	111.088
	800.472	31.0052	80.2645	111.113
	800.713	31.0131	80.2751	111.137
	800.955	31.019	80.2849	111.162
	801.196	31.0227	80.294	111.186
	801.437	31.0244	80.3024	111.209
	801.678	31.0238	80.31	111.232
	801.919	31.0211	80.317	111.255
	802.16	31.0162	80.3234	111.278
	802.401	31.0092	80.3294	111.301
	802.642	30.9999	80.3348	111.323
	802.883	30.9883	80.3396	111.345
	803.124	30.9745	80.3439	111.367
	803.366	30.9584	80.3475	111.389
	803.607	30.94	80.3504	111.41
	803.848	30.9192	80.3525	111.432
	804.089	30.896	80.3538	111.453
	804.33	30.8703	80.3543	111.474
	804.571	30.8421	80.3538	111.495
	804.812	30.8112	80.3524	111.516
	805.053	30.7777	80.35	111.537
	805.294	30.7415	80.3469	111.557
	805.536	30.7028	80.343	111.577
	805.777	30.6617	80.3385	111.598
	806.018	30.6181	80.3335	111.618
	806.259	30.5722	80.328	111.638
	806.5	30.5239	80.3221	111.658
	806.741	30.4735	80.3158	111.678
	806.982	30.4209	80.3089	111.698
	807.223	30.3663	80.3013	111.719
	807.464	30.3096	80.2931	111.739
	807.705	30.2511	80.2841	111.758
	807.947	30.1906	80.2744	111.778
	808.188	30.1282	80.2639	111.798
	808.429	30.064	80.2527	111.817
	808.67	29.998	80.2408	111.837
	808.911	29.9304	80.2282	111.856
	809.152	29.8612	80.2152	111.875
	809.393	29.7907	80.2017	111.894
	809.634	29.719	80.188	111.913
	809.875	29.6465	80.1741	111.932
	810.117	29.573	80.16	111.951
	810.358	29.499	80.1457	111.97
	810.599	29.4244	80.1312	111.989
	810.84	29.3494	80.1165	112.008
	811.081	29.2741	80.1015	112.026
	811.322	29.1988	80.0862	112.045
	811.563	29.1236	80.0706	112.063
	811.804	29.0487	80.0548	112.08
	812.045	28.9741	80.0386	112.098
	812.287	28.9001	80.0223	112.115
	812.528	28.8267	80.0058	112.133
	812.769	28.7541	79.9893	112.15
	813.01	28.6827	79.9729	112.167
	813.251	28.6126	79.9566	112.183
	813.492	28.544	79.9407	112.2
	813.733	28.4773	79.9253	112.217
	813.974	28.4124	79.9102	112.233
	814.215	28.3498	79.8957	112.249
	814.456	28.2894	79.8816	112.266
	814.698	28.2314	79.8679	112.281
	814.939	28.1761	79.8545	112.297
	815.18	28.1235	79.8415	112.313
	815.421	28.0738	79.829	112.328
	815.662	28.0271	79.8168	112.343
	815.903	27.9835	79.8051	112.358
	816.144	27.943	79.794	112.373
	816.385	27.9058	79.7836	112.387
	816.626	27.8719	79.7739	112.401
	816.868	27.8415	79.7652	112.415
	817.109	27.8148	79.7574	112.428
	817.35	27.792	79.7508	112.442
	817.591	27.7732	79.7453	112.455
	817.832	27.7584	79.741	112.468
	818.073	27.7477	79.7378	112.48
	818.314	27.7412	79.7357	112.493
	818.555	27.7389	79.7345	112.505
	818.796	27.7408	79.7343	112.517
	819.037	27.7468	79.735	112.529
	819.279	27.7571	79.7365	112.54
	819.52	27.7715	79.7389	112.552
	819.761	27.7901	79.7421	112.563
	820.002	27.8126	79.7463	112.574
	820.243	27.8392	79.7515	112.585
	820.484	27.8697	79.7577	112.596
	820.725	27.9044	79.7651	112.607
	820.966	27.9431	79.7736	112.617
	821.207	27.9859	79.7833	112.628
	821.449	28.0328	79.7942	112.638
	821.69	28.0836	79.8063	112.648
	821.931	28.1384	79.8195	112.658
	822.172	28.1968	79.8337	112.667
	822.413	28.2588	79.849	112.677
	822.654	28.3243	79.865	112.686
	822.895	28.3932	79.882	112.695
	823.136	28.4653	79.8997	112.704
	823.377	28.5406	79.9182	112.713
	823.618	28.619	79.9374	112.721
	823.86	28.7002	79.9575	112.73
	824.101	28.7843	79.9784	112.738
	824.342	28.8709	80.0002	112.746
	824.583	28.9602	80.0228	112.754
	824.824	29.0519	80.0463	112.762
	825.065	29.146	80.0707	112.77
	825.306	29.2424	80.0958	112.778
	825.547	29.3408	80.1216	112.786
	825.788	29.441	80.1479	112.794
	826.03	29.5429	80.1746	112.801
	826.271	29.6463	80.2015	112.808
	826.512	29.751	80.2287	112.816
	826.753	29.8569	80.256	112.823
	826.994	29.9639	80.2834	112.83
	827.235	30.0719	80.311	112.836
	827.476	30.1806	80.3387	112.843
	827.717	30.2901	80.3666	112.849
	827.958	30.4001	80.3948	112.855
	828.199	30.5106	80.4231	112.861
	828.441	30.6215	80.4517	112.867
	828.682	30.7327	80.4806	112.872
	828.923	30.8441	80.5096	112.878
	829.164	30.9556	80.5388	112.883
	829.405	31.067	80.568	112.888
	829.646	31.1781	80.597	112.893
	829.887	31.2888	80.6257	112.897
	830.128	31.3989	80.6539	112.901
	830.369	31.5083	80.6817	112.905
	830.611	31.6171	80.709	112.909
	830.852	31.7251	80.7359	112.913
	831.093	31.8323	80.7625	112.917
	831.334	31.9386	80.7888	112.921
	831.575	32.044	80.8149	112.924
	831.816	32.1484	80.8409	112.928
	832.057	32.2517	80.8666	112.931
	832.298	32.3539	80.8922	112.935
	832.539	32.4548	80.9175	112.938
	832.781	32.5545	80.9425	112.941
	833.022	32.6529	80.9672	112.943
	833.263	32.75	80.9914	112.946
	833.504	32.8457	81.0151	112.948
	833.745	32.9399	81.0382	112.949
	833.986	33.0326	81.0606	112.951
	834.227	33.1238	81.0824	112.952
	834.468	33.2137	81.1035	112.952
	834.709	33.3021	81.1241	112.953
	834.95	33.389	81.1441	112.954
	835.192	33.4745	81.1638	112.954
	835.433	33.5585	81.183	112.954
	835.674	33.641	81.2019	112.954
	835.915	33.722	81.2205	112.954
	836.156	33.8015	81.2387	112.954
	836.397	33.8794	81.2566	112.954
	836.638	33.9559	81.2741	112.953
	836.879	34.0309	81.2911	112.952
	837.12	34.1044	81.3077	112.951
	837.362	34.1764	81.3237	112.95
	837.603	34.2468	81.3392	112.948
	837.844	34.3158	81.354	112.947
	838.085	34.3832	81.3683	112.945
	838.326	34.4491	81.382	112.943
	838.567	34.5137	81.3954	112.94
	838.808	34.5768	81.4085	112.938
	839.049	34.6385	81.4214	112.936
	839.29	34.6988	81.4342	112.933
	839.531	34.7577	81.4469	112.93
	839.773	34.8152	81.4594	112.928
	840.014	34.8714	81.4718	112.925
	840.255	34.9263	81.4839	112.922
	840.496	34.98	81.4958	112.919
	840.737	35.0324	81.5074	112.915
	840.978	35.0836	81.5186	112.912
	841.219	35.1336	81.5295	112.908
	841.46	35.1823	81.54	112.904
	841.701	35.2299	81.55	112.901
	841.943	35.2762	81.5596	112.897
	842.184	35.3214	81.5688	112.893
	842.425	35.3654	81.5777	112.888
	842.666	35.4083	81.5863	112.884
	842.907	35.4499	81.5947	112.88
	843.148	35.4904	81.6027	112.875
	843.389	35.5296	81.6103	112.87
	843.63	35.5675	81.6175	112.864
	843.871	35.6041	81.624	112.857
	844.113	35.6395	81.6298	112.85
	844.354	35.6736	81.6349	112.842
	844.595	35.7064	81.6393	112.833
	844.836	35.7379	81.6428	112.823
	845.077	35.7679	81.6455	112.813
	845.318	35.7966	81.6474	112.801
	845.559	35.824	81.6486	112.789
	845.8	35.85	81.6491	112.776
	846.041	35.8749	81.649	112.763
	846.282	35.8987	81.6484	112.749
	846.524	35.9215	81.6474	112.734
	846.765	35.9432	81.6461	112.72
	847.006	35.964	81.6444	112.704
	847.247	35.9838	81.6424	112.689
	847.488	36.0027	81.6402	112.672
	847.729	36.0206	81.6376	112.656
	847.97	36.0377	81.6348	112.639
	848.211	36.0539	81.6316	112.622
	848.452	36.0694	81.6282	112.605
	848.694	36.0842	81.6244	112.588
	848.935	36.0983	81.6203	112.571
	849.176	36.1117	81.616	112.554
	849.417	36.1245	81.6114	112.537
	849.658	36.1368	81.6067	112.519
	849.899	36.1486	81.6019	112.502
	850.14	36.16	81.5973	112.485
	850.381	36.1712	81.5927	112.468
	850.622	36.182	81.5884	112.451
	850.863	36.1925	81.5844	112.434
	851.105	36.2026	81.5805	112.417
	851.346	36.2124	81.5768	112.4
	851.587	36.2219	81.5733	112.384
	851.828	36.231	81.5699	112.367
	852.069	36.24	81.5665	112.35
	852.31	36.2487	81.5632	112.334
	852.551	36.2572	81.5599	112.318
	852.792	36.2656	81.5566	112.302
	853.033	36.2739	81.5534	112.287
	853.275	36.282	81.5502	112.272
	853.516	36.2901	81.5472	112.257
	853.757	36.2983	81.5444	112.243
	853.998	36.3065	81.5419	112.229
	854.239	36.3149	81.5399	112.216
	854.48	36.3232	81.5382	112.203
	854.721	36.3316	81.5369	112.19
	854.962	36.34	81.5358	112.177
	855.203	36.3483	81.535	112.165
	855.444	36.3565	81.5342	112.152
	855.686	36.3648	81.5336	112.14
	855.927	36.3732	81.5331	112.128
	856.168	36.3818	81.5327	112.116
	856.409	36.3906	81.5325	112.105
	856.65	36.3997	81.5324	112.094
	856.891	36.4091	81.5326	112.083
	857.132	36.4188	81.533	112.072
	857.373	36.4286	81.5336	112.062
	857.614	36.4386	81.5345	112.052
	857.856	36.4488	81.5356	112.043
	858.097	36.459	81.537	112.034
	858.338	36.4693	81.5385	112.025
	858.579	36.4794	81.5401	112.016
	858.82	36.4893	81.5416	112.006
	859.061	36.499	81.5429	111.997
	859.302	36.5084	81.5439	111.987
	859.543	36.5176	81.5445	111.977
	859.784	36.5265	81.5445	111.966
	860.026	36.5352	81.5441	111.954
	860.267	36.5436	81.5431	111.942
	860.508	36.5517	81.5414	111.929
	860.749	36.5593	81.5392	111.916
	860.99	36.5664	81.5363	111.901
	861.231	36.573	81.5327	111.886
	861.472	36.5792	81.5284	111.87
	861.713	36.5848	81.5235	111.853
	861.954	36.5899	81.5179	111.835
	862.195	36.5944	81.5117	111.816
	862.437	36.5983	81.5046	111.796
	862.678	36.6014	81.4968	111.775
	862.919	36.604	81.4882	111.753
	863.16	36.6059	81.4788	111.73
	863.401	36.6072	81.4686	111.706
	863.642	36.6082	81.4578	111.681
	863.883	36.6087	81.4463	111.656
	864.124	36.6089	81.4343	111.63
	864.365	36.6089	81.4218	111.603
	864.607	36.6086	81.4087	111.576
	864.848	36.6079	81.3951	111.548
	865.089	36.6069	81.3811	111.52
	865.33	36.6056	81.3667	111.491
	865.571	36.6039	81.3519	111.462
	865.812	36.6017	81.3369	111.433
	866.053	36.5991	81.3215	111.402
	866.294	36.596	81.3059	111.372
	866.535	36.5926	81.2899	111.341
	866.776	36.5887	81.2737	111.309
	867.018	36.5845	81.2572	111.278
	867.259	36.5801	81.2406	111.246
	867.5	36.5758	81.224	111.215
	867.741	36.5715	81.2077	111.184
	867.982	36.5674	81.1917	111.154
	868.223	36.5636	81.1764	111.125
	868.464	36.5602	81.1617	111.096
	868.705	36.5573	81.1478	111.069
	868.946	36.5549	81.1348	111.043
	869.188	36.5531	81.1228	111.018
	869.429	36.552	81.1119	110.994
	869.67	36.5517	81.1021	110.972
	869.911	36.5521	81.0934	110.951
	870.152	36.5533	81.0858	110.932
	870.393	36.5552	81.0794	110.915
	870.634	36.558	81.0741	110.899
	870.875	36.5616	81.0699	110.885
	871.116	36.5662	81.0668	110.873
	871.357	36.5719	81.0651	110.862
	871.599	36.5786	81.0647	110.854
	871.84	36.5863	81.0657	110.848
	872.081	36.5952	81.0682	110.844
	872.322	36.605	81.0722	110.842
	872.563	36.6158	81.0778	110.843
	872.804	36.6276	81.085	110.845
	873.045	36.6404	81.0937	110.849
	873.286	36.6542	81.1041	110.856
	873.527	36.669	81.1161	110.864
	873.769	36.6848	81.1296	110.874
	874.01	36.7016	81.1446	110.887
	874.251	36.7194	81.1611	110.901
	874.492	36.7382	81.1791	110.918
	874.733	36.758	81.1985	110.936
	874.974	36.779	81.2194	110.957
	875.215	36.8012	81.2417	110.979
	875.456	36.8245	81.2655	111.004
	875.697	36.849	81.2908	111.031
	875.939	36.8745	81.3175	111.06
	876.18	36.9009	81.3456	111.091
	876.421	36.9282	81.375	111.124
	876.662	36.9561	81.4056	111.158
	876.903	36.9847	81.4374	111.194
	877.144	37.014	81.4704	111.232
	877.385	37.0439	81.5044	111.272
	877.626	37.0744	81.5395	111.312
	877.867	37.1054	81.5755	111.354
	878.108	37.1369	81.6124	111.397
	878.35	37.1691	81.6501	111.442
	878.591	37.2018	81.6885	111.487
	878.832	37.2351	81.7277	111.533
	879.073	37.2691	81.7675	111.58
	879.314	37.3036	81.8079	111.629
	879.555	37.3386	81.8489	111.677
	879.796	37.3739	81.8904	111.727
	880.037	37.4094	81.9321	111.777
	880.278	37.4448	81.9738	111.827
	880.52	37.48	82.0156	111.877
	880.761	37.515	82.0572	111.927
	881.002	37.5498	82.0985	111.977
	881.243	37.5841	82.1394	112.027
	881.484	37.618	82.1798	112.075
[truncated: 12,934 more rows]

## Sheet: Figure2
Figure2b	PBS	RBD-HR	CCD/RBD-HR	Figure2c	PBS	RBD-HR	CCD/RBD-HR
	100	100	3276800		100	100	204800
	100	100	3276800		100	100	819200
	100	100	3276800		100	100	819200
	100	100	6553600
	100	100	6553600
Figure2d		PBS					CCD/RBD-HR
	WT	6	6	6	6	6	16384	16384	12288	16384	16384
	Beta	6	6	6	6	6	12288	12288	6144	8192	8192
	Alpha	6	6	6	6	6	8192	8192	4096	4096	6144
	Delta	6	6	6	6	6	6144	8192	3072	6144	4096
	Omicron	6	6	6	6	6	384	512	192	384	768
Figure2e		PBS					CCD/RBD-HR
	WT	30	30	30	30	30	15212	6336	24391	6073	22858
	Beta	30	30	30	30	30	48468	15186	15641	63414	49220
	Alpha	30	30	30	30	30	61166	22922	28130	42863	47795
	Delta	30	30	30	30	30	46903	14282	51313	12260	46512
	Omicron	30	30	30	30	30	845.2	705	2273	2078	1519
	BA.2	30	30	30	30	30	1280	677.2	1527	824.2	554.4
	BA.2.12.1	30	30	30	30	30	1196	536.9	2019	913.6	977.1
	BA.3	30	30	30	30	30	532	1933	621.4	2121	2530
	BA.4/5	30	30	30	30	30	1866	1121	245.7	1703	1473
Figure2f	PBS	RBD-HR	CCD/RBD-HR	Figure2g	Nasal turbinate			Trachea			Lung
	600	600	76800		PBS	CCD	CCD/RBD-HR	PBS	CCD	CCD/RBD-HR	PBS	CCD	CCD/RBD-HR
	600	600	76800		809618	398304	1	1492337	2296475	1	1050159	66454.1	1
	600	600	153600		2008636	1364503	59.65	634104	167044	1	136810	42824.9	1
	600	600	153600		18036644	2796854	6.62	339477	2599888	1	35117.2	19433	1
	600	600	153600		49006.3	8861928	21.15	4068437	737452	1	25475.5	87446.7	1
					21876844	5078548	68.83	464394	798138	1	10371.1	96497.7	1
Figure2h	PBS	RBD-HR	CCD/RBD-HR	Figure2i	PBS	RBD-HR	CCD/RBD-HR	Figure2j		PBS				CCD/RBD-HR
	9	9	2		100	100	409600		WT	30	30	30	30	1041	2008	2390	607.4
	8	8	3		100	100	409600		Beta	30	30	30	30	2110	6377	3748	1422
	7	6	2		100	100	409600		Alpha	30	30	30	30	1647	2660	2798	1307
	6	8	1		100	100	819200		Delta	30	30	30	30	1317	1938	2259	334.8
	7	7	2		100	100	819200		Omicron	30	30	30	30	1082	2144	1220	626.7
Figure2k	PBS	RBD-HR	CCD/RBD-HR	Figure2l	PBS	RBD-HR	CCD/RBD-HR	Figure2m	PBS	RBD-HR	CCD/RBD-HR
	5	0	190		11	0	312		0	16	59
	9	0	95		8	2	219		3	0	209
	12	0	71		16	4	292		0	4	443
	0	0	195		24	12	550		0	0	123
	2	12	170		16	41	436		0	0	41
Figure2n	Blood			Bone marrow			Figure2o	Blood			Bone marrow			Spleen
	PBS	RBD-HR	CCD/RBD-HR	PBS	RBD-HR	CCD/RBD-HR		PBS	RBD-HR	CCD/RBD-HR	PBS	RBD-HR	CCD/RBD-HR	PBS	RBD-HR	CCD/RBD-HR
	0.52	0.66	7.02	0.24	0.15	2.05		1.12	1.36	4.71	0.49	0.64	8.72	0.88	0.79	3.32
	1.06	0.88	4.72	0.42	0.4	0.96		0	0.34	5.01	0.93	0.58	2.61	0.73	0.88	4.79
	3.83	2.63	3.72	0.64	1.13	0.98		0.43	0.8	2.96	0.5	0.63	2.18	0.77	0.58	3.75
	4.55	2.78	5.47	0.27	0.35	0.98		0.56	0	2.16	0.79	0.54	2.64	0.95	0.77	6.86
	1.34	1.92	5.2	0.39	0.34	1.12		0.35	0.3	0.81	0.71	0.57	5.49	0.62	0.66	3.18
Figure2p	CD4+CD44+ T cells			CD8+CD44+ T cells			Figure2q	CD4+CD69+ T cells			CD8+CD69+ T cells
	PBS	RBD-HR	CCD/RBD-HR	PBS	RBD-HR	CCD/RBD-HR		PBS	RBD-HR	CCD/RBD-HR	PBS	RBD-HR	CCD/RBD-HR
	56	45.39	77	51.72	41.44	88.92		2.98	3.17	13.34	1.98	1.98	6.68
	49.9	46.08	85.24	46.12	50.68	75.61		5.09	4.07	15.91	2.9	2.06	5.44
	42.91	46.49	86.18	45.82	46.18	73.72		3.36	3.49	13.64	2.06	1.28	5.88
	48.25	48.15	82.17	53.84	44.8	64.11		3.96	4.21	10.21	1.86	1.42	11.65
	37.02	52.75	77.59	43.85	50.9	57.33		3.22	3.49	8.09	2.05	1.84	11.75
	IFN-γ+CD4+ T cells (%)
Figure2r		PBS					RBD-HR					CCD/RBD-HR
	No irrelevant antigen	0.17	0.21	0.25	0.15	0.13	0.39	0.22	0.29	0.35	0.26	0.4	0.4	0.27	0.21	0.32
	RBD peptide pool	0.26	0.29	0.15	0.29	0.26	0.28	0.28	0.24	0.23	0.22	1.78	2.09	4.29	2.15	2.95
	IFN-γ+CD8+ T cells (%)
		PBS					RBD-HR					CCD/RBD-HR
	No irrelevant antigen	0.4	0.58	0.57	0.58	0.58	0.51	0.41	0.46	0.88	0.58	0.34	0.45	1.82	0.41	0.36
	RBD peptide pool	0.7	0.7	0.56	0.8	0.66	0.74	0.44	0.57	0.99	1.08	2.23	2.53	9.9	2.28	7.06
	IL-4+CD4+ T cells (%)
		PBS					RBD-HR					CCD/RBD-HR
	No irrelevant antigen	0.48	0.53	0.65	0.61	0.64	0.93	0.69	0.94	1.03	1.05	0.58	0.84	0.4	0.82	0.55
	RBD peptide pool	0.99	1.59	0.77	0.95	0.99	1.28	0.76	0.81	0.65	0.94	2.09	2.54	4.92	3.52	3.7

## Sheet: Figure3
Figure3a	Tfh cells(%)			RBD+GCB cells(%)
	PBS	RBD-HR	CCD/RBD-HR	PBS	RBD-HR	CCD/RBD-HR
	0.21	0.16	1.21	1.75	2.1	5.95
	0.32	0.27	2.28	2.51	2.45	6.89
	0.3	0.25	1.37	2.53	1.92	7.42
	0.39	0.17	1.68	3.62	2.39	6.79
	0.26	0.17	1.94	2.67	1.68	7.28
	0.2	0.08	1.75	3.08	3.14	6.72
Figure3b		PBS						RBD-HR						CCD/RBD-HR
	No irrelevant antigen	0.76	0.72	1.26	1.49	1.26	0.66	0.07	0.42	0.17	0.59	0.12	0.48	5.77	2.15	3.79	3.39	2.62	3.3
	RBD peptide pool	0.22	0.27	0.35	0.24	0.5	4.2	0.45	1.28	1.93	0.83	2.74	1.84	11.54	33.05	6.81	11.46	31.12	7.45
Figure3c		PBS						RBD-HR						CCD/RBD-HR
	No irrelevant antigen	1.06	1.28	1.83	1.63	1.13	1.63	0.27	0.91	0.44	0.27	0.23	1.25	3.76	0.42	0.93	0.86	0.67	1.46
	RBD peptide pool	0.99	0.65	1.43	0.99	0.57	1.84	0.35	0.67	1	0.82	2.61	0.96	15.34	22.1	9.9	15.64	22.78	9.8
Figure3d	CD4+CD44+CD69+CD103+ T cells in lung(%)			CD8+CD44+CD69+CD103+ T cells in lung(%)			CD8+CD44+CD69+CD103- T cells in lung(%)			Figure3e
	PBS	RBD-HR	CCD/RBD-HR	PBS	RBD-HR	CCD/RBD-HR	PBS	RBD-HR	CCD/RBD-HR		PBS	RBD-HR	CCD/RBD-HR
	2.12	2.61	7.94		1.82	4.63		5.23	6.35		7.17	2.36	15.78
	3.73	3.37	4.9	1.17	1.23	9.48	2.04	5.61	23.96		6.68	4.81	11.41
	1.14	3.21	8.86	1.07	2.26	8.39	3.96	6.29	22.04		6.86	5.22	12.09
	2.92	1.77	9.03	1.49	0.87	4.72	4.05	5.64	14.41		4.9	5.54	14.73
	2.03	1.57	6.09	1.58	1.71	4.2	4.45	4.39	25.96		4.77	6.77	14.37
Figure3g		Number of IFN-γ+CD8+ T /10000 cells in BAL
		PBS					RBD-HR					CCD/RBD-HR
	No irrelevant antigen	32	17	27	3	77	27	126	37	184	43	119	133	5	126	114
	RBD peptide pool	99	110	121	40	136	86	167	69	107	47	738	1012	1035	217	245
		Number of TNF-α+CD8+ T cells/10000 cells in BAL
		PBS					RBD-HR					CCD/RBD-HR
	No irrelevant antigen	25	11	12	2	74	23	71	19	152	42	109	115	5	143	114
	RBD peptide pool	97	110	69	38	131	86	171	228	119	35	395	572	364	162	164
Figure3h	MHC II+ AM in BAL (%)				Number of MHC II+ AM /10000 cells in BAL
	PBS	RBD-HR	CCD/RBD-HR		PBS	RBD-HR	CCD/RBD-HR
	9.64	10.09	16.21		347.933	545.755	1191.77
	5.02	11.98	16.79		176.376	324.494	1074.48
	6.27	6.61	18.22		454.546	258.065	1044.08
	5.58	10.38	21.34		438.704	306.728	1564.15
	6.56	8.42	15.5		496.586	725.642	929.936

## Sheet: Figure4
Figure4a		PBS					RBD-HR					CCD/RBD-HR
	Macrophage	72.406	36.0703	49.7749	37.0717	157.939	103.013	58.8097	60.3772	84.6047	82.2698	69.4287	77.7181	250.644	255.613	301.171
	Monocytes	21.7589	22.8313	22.5901	11.5398	63.4609	39.1983	31.7851	34.8891	35.1488	38.905	54.084	61.1596	132.608	145.005	163.946
	Eosinophils	2.69545	2.21971	2.60361	1.77678	25.63	7.4738	7.17728	6.68624	7.29114	7.30654	6.03728	5.60853	9.06721	10.7294	5.17179
	Neutriphils	16.5438	29.0148	41.964	11.3362	132.468	30.1565	30.6865	39.9164	24.2809	28.3722	40.2485	43.7999	83.7098	92.6204	97.402
	mDC	0.507838	0.87203	8.11713	0.166573	1.14879	3.55398	0.87885	0.754087	1.78839	2.08758	4.52796	3.73902	4.37169	2.84015	2.93068
	CD11b-DC	261.771	568.563	1010.74	153.701	361.909	736.927	1039.39	615.184	946.678	529.202	4345.08	4707.42	2787.84	2698.77	3108.07
	CD11bLowDC	14.1804	36.0307	91.1263	13.5479	49.1604	74.3722	111.614	68.4208	75.3188	57.6458	289.286	333.307	341.639	314.783	270.829
Figure4b	PBS	CCD	RBD-HR	CCD/RBD-HR
	0.01	0.01	17.71	70.19
	0	0	14.96	65.37
	0	0	14.07	61.86
Figure4c		PBS					RBD-HR					CCD/RBD-HR
	CD40	21.25	20.34	22.19	22.17	13.74	26.22	25.36	24.34	26.19	22.92	33.17	33.94	33.01	28.88	28.32
	CD80	21.69	21.71	27.31	30.06	39.04	30.05	28.18	28.05	29.77	27.78	38.7	35.45	37.12	37.43	40.02
	CD86	48.96	49.24	48.9	47.54	45.41	41.62	49.15	52.41	45.26	48.06	72.64	82.13	81.18	68.14	80.96
	MHC II	32.96	33.9	32.91	31.14	29.78	28.06	36.5	40.79	31.18	37.27	60.34	78.38	77.15	53.65	76.91
Figure4d	CD40			CD80
	PBS	RBD-HR	CCD/RBD-HR	PBS	RBD-HR	CCD/RBD-HR
	1.35	4.86	18.58	11.58	17.79	29.72
	2.43	3.73	23.72	14.3	16.23	35.67
	1.15	2.21	26.06	13.07	10.52	35.67
Figure4e		IL-1 α	IL-1β	IL-6	IL-12	IL-4	MCP-1	MIP-1a	KC
	RBD-HR	39.51	81.22	68.51	4155.1	22.6	2525.77	69	69.04
		47.52	88.71	84.2	4480.01	24.92	3208.01	79.13	50.95
		36.17	84.33	53.85	4143.19	17.6	1778.26	56.32	45.21
	CCD/RBD-HR	270.32	328.91	303.83	4888.16	72.13	30117	713.49	86.29
		270.55	321.38	330.21	4752.71	100	24524.7	756.08	115.46
		256.01	314.12	294.77	4933.1	64.5	28488.8	583.53	124.6
Figure4f	CFSE-CD4+T cells (%)			CFSE-CD8+T cells (%)			Figure4g	CD4+CD69+T cells (%)			CD8+CD69+T cells (%)
	PBS	RBD-HR	CCD/RBD-HR	PBS	RBD-HR	CCD/RBD-HR		PBS	RBD-HR	CCD/RBD-HR	PBS	RBD-HR	CCD/RBD-HR
	0.26	0.31	4.14	0.68	0.7	8.61		2.24	2.56	10.13	14.73	14	30.26
	0.29	0.17	6.3	0.75	0.57	11.93		2.12	3.18	12.92	13.48	16.68	34.88
	0.34	0.31	6.21	1.01	0.62	11.01		1.65	3.06	12.47	11.97	15.63	33.76
Figure4h	CD4+CD44+T cells (%)			CD8+CD44+T cells (%)			Figure4i	IL-4 (pg/mL)			IFN-γ (pg/mL)
	PBS	RBD-HR	CCD/RBD-HR	PBS	RBD-HR	CCD/RBD-HR		PBS	RBD-HR	CCD/RBD-HR	PBS	RBD-HR	CCD/RBD-HR
	9.86	10.94	17.56	20.27	20.62	24.87		33.7442	38.7953	253.007	12.6871	17.469	184.387
	9.55	12.3	22.01	17.86	24.65	27.86		30.0797	35.895	391.473	12.7896	25.0611	224.237
	9.48	11.86	21.86	15.88	22.19	27.25		30.5106	34.6889	399.162	11.0003	18.779	119.272

## Sheet: Figure5
Figure5b	Primary NECs (in vivo)				Primary NECs (ex vivo)
	PBS	CCD	RBD-HR	CCD/RBD-HR	PBS	RBD-HR	CCD	CCD/RBD-HR
	1.07	0.56	0.28	16.6	0.18	0.21	0.22	64.85
	0.95	0.71	0.94	24.21	0.12	0.63	0.15	71.11
	0.58	0.39	0.73	14.67	0.34	0.7	0.25	72.77
Figure5c		PBS			RBD-HR			CCD/RBD-HR
	MHC II	1.4	1.34	1.39	1.41	1.58	6.25	49.04	47.19	60.34
	CD80	1.68	1.42	1.53	1.51	1.39	4.23	30.79	23.03	27
	CD86	1.9	1.52	1.42	1.56	1.34	1.83	3.66	3.19	4.05
	CD40	0.06	0.03	0.05	0.05	0.05	1.66	13.83	10.15	13
Figure5d		PBS				RBD-HR				CCD/RBD-HR
	MHC II	1.5	0.84	1.78	3.96	0.77	1.13	1.33	4	47.66	47.52	54.05	49.42
	CD80	0.64	0.47	4.82	5.47	0.71	0.65	4.79	5.29	63.41	62.33	61.28	58.56
	CD86	0.82	0.79	5.56	9.43	0.71	0.65	5.38	8.39	66.14	64.19	61.74	60.94
	CD40	0.99	0.42	1.34	2.22	0.71	0.74	1.47	2.11	5.04	4.8	4.85	4.02
Figure5f	PBS	RBD-HR	CCD/RBD-HR	Figure5g	CD4+CD44+Tcells（%）			CD4+CD69+Tcells（%）
	13.827	13.5791	125.58		PBS	RBD-HR	CCD/RBD-HR	PBS	RBD-HR	CCD/RBD-HR
	17.8974	11.4068	158.571		15.96	8.97	28.67	6.29	9.8	15.35
	25.4065	25.2621	155.806		7.89	18.54	28.52	8.52	10.14	17.91
	30.7344	22.3167	192.368		14.55	14.06	28.01	10.49	12.48	16.77
Figure5h	CD4+CD44+Tcells（%）			CD4+CD69+Tcells（%）
	Untreated	CCD/RBD-HR	CCD/RBD-HR+MHC II Inhibitor	Untreated	CCD/RBD-HR	CCD/RBD-HR+MHC II Inhibitor
	16.5	23.84	15.69	4.39	8.83	5.64
	17.22	24.28	18.57	3.6	8.87	5.45
	16.51	22.96	18.48	4.14	12.99	6.25
	16.69	24.65	18.02	3.25	8.39	5.7

## Sheet: Figure6
Figure6a	Primary NECs				NEC lines				DCs
	Cell alone	CCD/RBD-HR	CCD/RBD-HR/Neu5Ac	CCD/RBD-HR/NAs	Cell alone	CCD/RBD-HR	CCD/RBD-HR/Neu5Ac	CCD/RBD-HR/NAs	Cell alone	CCD/RBD-HR	CCD/RBD-HR/Neu5Ac	CCD/RBD-HR/NAs
	5.88	23.12	18.34	12.29	1.21	29.16	10.82	7.92	1.61	2.77	2.02	2.71
	7.52	37.37	17.36	11.61	0.69	27.39	10.18	8.24	1.43	2.22	2.11	2.76
	8.53	33.91	17.48	11.62	0.75	31.64	12.97	10.47	1.37	2.45	2.25	2.42
					0.62	28.04	10.3	7.95
Figure6d	CFSE-CD4+ T cells (%)				CD4+CD69+ T cells (%)				CD4+CD44+ T cells (%)
	Cell alone	CCD/RBD-HR	CCD/RBD-HR/Neu5Ac	CCD/RBD-HR/NAs	Cell alone	CCD/RBD-HR	CCD/RBD-HR/Neu5Ac	CCD/RBD-HR/NAs	Cell alone	CCD/RBD-HR	CCD/RBD-HR/Neu5Ac	CCD/RBD-HR/NAs
	1.15	15.25	5.88	1.21	11.51	20.46	14.59	12.4	26.5	34.32	30.59	22.57
	1.25	15.61	5.89	1.49	12.05	19.03	16.14	12.44	25.72	33.44	31.28	22.54
	1.02	18.38	6.66	1.87	11.57	21.7	14.08	12.42	26.79	33.18	30.68	22.66
Figure6e	CFSE-CD8+ T cells (%)				CD8+CD69+ T cells (%)				CD8+CD44+ T cells (%)
	Cell alone	CCD/RBD-HR	CCD/RBD-HR/Neu5Ac	CCD/RBD-HR/NAs	Cell alone	CCD/RBD-HR	CCD/RBD-HR/Neu5Ac	CCD/RBD-HR/NAs	Cell alone	CCD/RBD-HR	CCD/RBD-HR/Neu5Ac	CCD/RBD-HR/NAs
	0.86	1.9	1.46	0.33	2.34	6.48	4.21	3.55	37.18	44.68	44.99	40.01
	0.96	1.7	1.29	0.25	3.25	5.9	4.95	2.94	38.38	45.29	43.9	39.23
	0.64	1.7	1.29	0.29	2.91	6.15	3.95	2.61	38.67	43.7	42.1	38.74
Figure6f	CCD/RBD-HR	CCCD/RBD-HR/NAs	CCD/RBD-HR/Neu5Ac		Figure6g	Ctrl	4 ℃	Cytochalasin D	Genistein	Nocodazole	Chlorpromazine
	12800	1	1			108.653	13.0661	9.14335	87.1359	91.4912	93.1641
	6400	400	1			92.7026	9.43178	17.133	82.6651	91.6066	111.278
	3200	200	1			98.6444	10.7297	7.35506	78.3213	95.1832	103.231
	1600	1	200
	6400	1	1

## Sheet: Figure7
Figure7a		WBC	#NEUT	#LYMPH	#MONO	RBC	HGB	HCT	MCV	MCH	MCHC	RDW	PLT	MPV
		10e9/L	10e9/L	10e9/L	10e9/L	10e12/L	g/L	%	fL	pg	g/L	%	10e9/L	fL
	PBS	6.26	0.41	5.57	0.05	9.92	159	56.3	56.8	16	282	14.4	1519	6.9
		5.47	0.65	4.54	0.06	9.12	152	53.6	58.7	16.7	284	15.1	1435	6.8
		6.12	0.6	4.67	0.09	8.97	152	52.1	58.1	16.9	291	15.1	1062	6.7
		5.15	0.72	4.02	0.07	9.27	154	52.7	56.8	16.6	292	14	509	6.7
		6.17	0.46	5.22	0.07	9.8	156	55.7	56.9	16	281	14.4	1255	6.8
	CCD/RBD-HR	5.67	0.7	4.54	0.12	8.97	144	51.1	57	16.1	282	13.7	1513	7.2
		6.39	0.68	4.79	0.06	9.15	154	51.9	56.7	16.8	297	13.9	1040	7
		4.36	0.51	3.41	0.04	8.96	149	51.1	57.1	16.6	291	13.9	364	7.3
		3.82	0.6	2.07	0.03	8.38	142	49	58.5	16.9	289	14.4	1236	6.5
		5	0.52	3.51	0.05	8.62	147	50.2	58.2	17	293	14.2	871	6.8
Figure7b		ALP2L	ALTL	AMY-P	ASTL	CREA	CKMB	CHO2I	GLUC3	CA2	UREAL	TP2	ALB2	GLB	CK2
		U/L	U/L	U/L	U/L	umol/L	U/L	mmol/L	mmol/L	mmol/L	mmol/L	g/L	g/L	g/L	U/L
	PBS	55.6	138	1062.5	194.3	3	579	1.31	1.72	0.92	3.02	24.2	17.7	6.5	2758
		56.9	10	836.9	41.5	3	183	1.12	2.06	0.89	2.42	20.8	17.5	3.3	517
		44.3	8	914.1	35.5	2	136	1.18	2.15	0.87	2.6	19.3	16.5	2.8	391
		46	27	983.4	194.5	3	496	1.45	1.97	0.93	2.92	22.2	16.3	5.9	3146
		44	13	1030.5	54.4	3	198	1.27	1.51	0.9	2.31	21.3	17.4	3.9	686
	CCD/RBD-HR	49.3	11	1441.2	39.8	3	214	1.54	1.3	0.94	2.3	20.9	18.2	2.7	501
		47.9	23	945.2	95.1	7	318	1.32	2.41	0.86	2.81	19.7	16.1	3.6	1808
		59.7	16	1110	49.7	3	246	1.54	1.34	0.99	2.69	23.6	19.5	4.1	727
		39.6	53	961	113.8	1	381	1.4	1.63	0.87	3.31	21.9	17.2	4.7	2167
		66	61	1075.3	118.2	3	384	1.67	1.54	0.86	2.68	21.9	16.1	5.8	1860

## Sheet: Supplementary Figure 2
Supplementary Figure 2a	PBS	RBD-HR	CCD/RBD-HR
	100	100	1638400
	100	100	3276800
	100	100	3276800
	100	100	6553600
	100	100	6553600
Supplementary Figure 2b	PBS	RBD-HR	CCD/RBD-HR
	100	100	409600
	100	100	409600
	100	100	409600
	100	100	204800
	100	100	1638400
Supplementary Figure 2c	PBS	RBD-HR	CCD/RBD-HR
	100	100	409600
	100	100	409600
	100	100	819200
	100	100	819200
	100	100	819200
Supplementary Figure 2d	PBS	RBD-HR	CCD/RBD-HR
	100	100	25600
	100	100	102400
	100	100	102400
	100	100	409600
	100	100	819200
Supplementary Figure 2e	PBS	RBD-HR	CCD/RBD-HR
	100	100	6400
	100	100	12800
	100	100	12800
	100	100	25600
	100	100	102400
Supplementary Figure 2f	PBS	RBD-HR	CCD/RBD-HR
	100	100	12800
	100	100	12800
	100	100	25600
	100	100	25600
	100	100	25600

## Sheet: Supplementary Figure 3
Supplementary Figure 3a		PBS					CCD/RBD-HR
	WT	0	0	0	0	0	99.3191	99.4292	93.9415	98.0172	99.5193
	B.1.351	0	0	0	0	0	99.3793	94.994	97.7273	99.5294	99.3592
	B.1.1.7	0	0	0	0	0	99.3186	99.3186	95.3001	97.4847	99.2284
	B.1.617.2	0	0	0	0	0	99.8581	99.6553	99.7364	99.8378	99.7567

## Sheet: Supplementary Figure 4
Supplementary Figure 4b	IgG+CD138+ cells (%)（Blood）				IgG+CD138+ cells (%)（Bone marrow）
	PBS	RBD-HR	CCD/RBD-HR		PBS	RBD-HR	CCD/RBD-HR
	3.11	1.32	11.37		10.51	7.5	30.11
	5.32	6.64	11.59		8.49	6.43	29.46
	9.58	6.14	9.6		5.99	9.41	17.08
	6.36	6.94	13.07		7.29	10.3	28.72
	2.68	5.43	16.21		6.04	7.22	29.41
Supplementary Figure 4c	RBD+CD138+ cells (%)（blood）				RBD+CD138+ cells (%)（Bone marrow）
	PBS	RBD-HR	CCD/RBD-HR		PBS	RBD-HR	CCD/RBD-HR
	1.04	1.32	14.38		1.71	2.3	6.87
	4.26	0.88	10.73		1.68	1.31	4
	4.98	7.02	10.22		3.06	2.61	4.74
	5.45	4.17	14.89		1.17	2.58	4.92
	6.71	5.43	8.26		2.14	2.06	3.68
Supplementary Figure 4d	Blood				Bone marrow
	PBS	RBD-HR	CCD/RBD-HR		PBS	RBD-HR	CCD/RBD-HR
	3	2	35		3	3	43
	3	6	22		9	10	27
	12	10	27		12	25	19
	15	9	33		6	8	22
	4	9	30		8	6	27
Supplementary Figure 4e	Blood				Bone marrow				Spleen
	PBS	RBD-HR	CCD/RBD-HR		PBS	RBD-HR	CCD/RBD-HR		PBS	RBD-HR	CCD/RBD-HR
	11	7	136		69	105	690		48	48	270
	0	3	117		115	84	168		36	48	282
	4	7	78		85	94	228		41	29	353
	3	0	28		77	83	194		40	43	299
	2	4	17		66	78	408		27	30	169

[truncated: 4 more sheets: Supplementary Figure 5, Supplementary Figure 8, Supplementary Figure 10, Supplementary Figure 11]
